# Supplementary material for: Amination–degradation of super engineering plastics for the construction of surface emissive resin materials
Source: Commun Chem. 2026 Apr 30;9:233. doi: 10.1038/s42004-026-02051-1 (PMC13338230; doi:10.1038/s42004-026-02051-1)
Supplement: Supplementary file 5 — Supplementary Data 2 [file 42004_2026_2051_MOESM5_ESM.xlsx]

## Sheet: Fig. 4d
PEEK 6			PEEK 6-heat after heat in DMI			PEEK-PTZ 10
cm-1	original a.u.		cm-1	original a.u.		cm-1	original a.u.
3997.06	1.01751		3997.19	0.999902		3997.06	1.00935
3995.01	1.01759		3995.14	0.999881		3995.01	1.00915
3992.97	1.0174		3993.1	0.999781		3992.97	1.00901
3990.92	1.0171		3991.05	0.999734		3990.92	1.00884
3988.87	1.017		3989	0.99988		3988.87	1.00874
3986.82	1.01718		3986.95	1		3986.82	1.00886
3984.78	1.01739		3984.91	0.999888		3984.78	1.00908
3982.73	1.01743		3982.86	0.99973		3982.73	1.00921
3980.68	1.01729		3980.81	0.999682		3980.68	1.0093
3978.63	1.01718		3978.76	0.999616		3978.63	1.00939
3976.59	1.01723		3976.72	0.999467		3976.59	1.00934
3974.54	1.01734		3974.67	0.999347		3974.54	1.00923
3972.49	1.0174		3972.62	0.999286		3972.49	1.00921
3970.44	1.0174		3970.57	0.999299		3970.44	1.00918
3968.4	1.01736		3968.52	0.999523		3968.4	1.00924
3966.35	1.01728		3966.48	0.999788		3966.35	1.00946
3964.3	1.01713		3964.43	0.999742		3964.3	1.0095
3962.25	1.01695		3962.38	0.99939		3962.25	1.00924
3960.2	1.0169		3960.33	0.999105		3960.2	1.00896
3958.16	1.01705		3958.29	0.999143		3958.16	1.00879
3956.11	1.01722		3956.24	0.999264		3956.11	1.00882
3954.06	1.01731		3954.19	0.999257		3954.06	1.00898
3952.01	1.01723		3952.14	0.999098		3952.01	1.00895
3949.97	1.01694		3950.09	0.998662		3949.97	1.00869
3947.92	1.01671		3948.05	0.998293		3947.92	1.00856
3945.87	1.01673		3946	0.998226		3945.87	1.00868
3943.82	1.01675		3943.95	0.998094		3943.82	1.0088
3941.78	1.01666		3941.9	0.998305		3941.78	1.00887
3939.73	1.01669		3939.86	0.998985		3939.73	1.00903
3937.68	1.01688		3937.81	0.999372		3937.68	1.00928
3935.63	1.01693		3935.76	0.999125		3935.63	1.00927
3933.58	1.0166		3933.71	0.998254		3933.58	1.00887
3931.54	1.01629		3931.66	0.997585		3931.54	1.00866
3929.49	1.01642		3929.62	0.997971		3929.49	1.0088
3927.44	1.01667		3927.57	0.998431		3927.44	1.0087
3925.39	1.01675		3925.52	0.998137		3925.39	1.0085
3923.35	1.01679		3923.47	0.997939		3923.35	1.00863
3921.3	1.01691		3921.43	0.998216		3921.3	1.00874
3919.25	1.01693		3919.38	0.998058		3919.25	1.00862
3917.2	1.01675		3917.33	0.997669		3917.2	1.00866
3915.16	1.01659		3915.28	0.998123		3915.16	1.00882
3913.11	1.01665		3913.24	0.999024		3913.11	1.00891
3911.06	1.0169		3911.19	0.999407		3911.06	1.00902
3909.01	1.01712		3909.14	0.999028		3909.01	1.00903
3906.96	1.01706		3907.09	0.997867		3906.96	1.00867
3904.92	1.01668		3905.04	0.996109		3904.92	1.0081
3902.87	1.01623		3903	0.994856		3902.87	1.00774
3900.82	1.01612		3900.95	0.995019		3900.82	1.0078
3898.77	1.01641		3898.9	0.996374		3898.77	1.00824
3896.73	1.01669		3896.85	0.997829		3896.73	1.00861
3894.68	1.01666		3894.81	0.998182		3894.68	1.00858
3892.63	1.01642		3892.76	0.997547		3892.63	1.00831
3890.58	1.01629		3890.71	0.997364		3890.58	1.00833
3888.54	1.01623		3888.66	0.997682		3888.54	1.00848
3886.49	1.01604		3886.61	0.997166		3886.49	1.00847
3884.44	1.0159		3884.57	0.996482		3884.44	1.00855
3882.39	1.0159		3882.52	0.99641		3882.39	1.00848
3880.35	1.01595		3880.47	0.996744		3880.35	1.00843
3878.3	1.01615		3878.42	0.997818		3878.3	1.00868
3876.25	1.01629		3876.38	0.998274		3876.25	1.00871
3874.2	1.01619		3874.33	0.997268		3874.2	1.00855
3872.15	1.01594		3872.28	0.995717		3872.15	1.00844
3870.11	1.01578		3870.23	0.995053		3870.11	1.00834
3868.06	1.01606		3868.18	0.995826		3868.06	1.00829
3866.01	1.01646		3866.14	0.996154		3866.01	1.00819
3863.96	1.01641		3864.09	0.995772		3863.96	1.00827
3861.92	1.01598		3862.04	0.996442		3861.92	1.00859
3859.87	1.01568		3859.99	0.997394		3859.87	1.00861
3857.82	1.01558		3857.95	0.997201		3857.82	1.00828
3855.77	1.0154		3855.9	0.995658		3855.77	1.00774
3853.73	1.01532		3853.85	0.993512		3853.73	1.00743
3851.68	1.01579		3851.8	0.994221		3851.68	1.00812
3849.63	1.01628		3849.76	0.996692		3849.63	1.00871
3847.58	1.01628		3847.71	0.998113		3847.58	1.00882
3845.53	1.01606		3845.66	0.998125		3845.53	1.00866
3843.49	1.01589		3843.61	0.997006		3843.49	1.0083
3841.44	1.01584		3841.56	0.995497		3841.44	1.00784
3839.39	1.01596		3839.52	0.994222		3839.39	1.00757
3837.34	1.01617		3837.47	0.994132		3837.34	1.00772
3835.3	1.01633		3835.42	0.99537		3835.3	1.0078
3833.25	1.01635		3833.37	0.996538		3833.25	1.00776
3831.2	1.01621		3831.33	0.997307		3831.2	1.00802
3829.15	1.01597		3829.28	0.99763		3829.15	1.00847
3827.11	1.01586		3827.23	0.997266		3827.11	1.00877
3825.06	1.0161		3825.18	0.996691		3825.06	1.0088
3823.01	1.01645		3823.13	0.9957		3823.01	1.00837
3820.96	1.0165		3821.09	0.994421		3820.96	1.00773
3818.91	1.01624		3819.04	0.994716		3818.91	1.00754
3816.87	1.01587		3816.99	0.995667		3816.87	1.00776
3814.82	1.0158		3814.94	0.996841		3814.82	1.00829
3812.77	1.01617		3812.9	0.99807		3812.77	1.00857
3810.72	1.01651		3810.85	0.998453		3810.72	1.00845
3808.68	1.01653		3808.8	0.997907		3808.68	1.00819
3806.63	1.01643		3806.75	0.997045		3806.63	1.00813
3804.58	1.01653		3804.7	0.996431		3804.58	1.00826
3802.53	1.01682		3802.66	0.995435		3802.53	1.00811
3800.49	1.01706		3800.61	0.995006		3800.49	1.00788
3798.44	1.01695		3798.56	0.995879		3798.44	1.00797
3796.39	1.01654		3796.51	0.996948		3796.39	1.00828
3794.34	1.01632		3794.47	0.998167		3794.34	1.00859
3792.3	1.01645		3792.42	0.998975		3792.3	1.00873
3790.25	1.01663		3790.37	0.999119		3790.25	1.00878
3788.2	1.01671		3788.32	0.99888		3788.2	1.00866
3786.15	1.01673		3786.28	0.99835		3786.15	1.00847
3784.1	1.01679		3784.23	0.997992		3784.1	1.00849
3782.06	1.0169		3782.18	0.997891		3782.06	1.00854
3780.01	1.01693		3780.13	0.997627		3780.01	1.00838
3777.96	1.01685		3778.08	0.997785		3777.96	1.00837
3775.91	1.01679		3776.04	0.998471		3775.91	1.00859
3773.87	1.01684		3773.99	0.998809		3773.87	1.00867
3771.82	1.01693		3771.94	0.998348		3771.82	1.00843
3769.77	1.01677		3769.89	0.997512		3769.77	1.00802
3767.72	1.01641		3767.85	0.997247		3767.72	1.00792
3765.68	1.01615		3765.8	0.997553		3765.68	1.00826
3763.63	1.01616		3763.75	0.998037		3763.63	1.00855
3761.58	1.01634		3761.7	0.997856		3761.58	1.00848
3759.53	1.01642		3759.65	0.996816		3759.53	1.00834
3757.48	1.01635		3757.61	0.996268		3757.48	1.00838
3755.44	1.01631		3755.56	0.996219		3755.44	1.00822
3753.39	1.01644		3753.51	0.995164		3753.39	1.0077
3751.34	1.01662		3751.46	0.992886		3751.34	1.00706
3749.29	1.01658		3749.42	0.992043		3749.29	1.00686
3747.25	1.01639		3747.37	0.99281		3747.25	1.00688
3745.2	1.01615		3745.32	0.993253		3745.2	1.00702
3743.15	1.01633		3743.27	0.994034		3743.15	1.00748
3741.1	1.01675		3741.22	0.994936		3741.1	1.00767
3739.06	1.01666		3739.18	0.994793		3739.06	1.00747
3737.01	1.0161		3737.13	0.993423		3737.01	1.0072
3734.96	1.01586		3735.08	0.992166		3734.96	1.00739
3732.91	1.01632		3733.03	0.993373		3732.91	1.00804
3730.86	1.01674		3730.99	0.995659		3730.86	1.0083
3728.82	1.01675		3728.94	0.996711		3728.82	1.00802
3726.77	1.01647		3726.89	0.996371		3726.77	1.00763
3724.72	1.01615		3724.84	0.995743		3724.72	1.00756
3722.67	1.01601		3722.8	0.995811		3722.67	1.00768
3720.63	1.01609		3720.75	0.996409		3720.63	1.00769
3718.58	1.0162		3718.7	0.997077		3718.58	1.00785
3716.53	1.01615		3716.65	0.997406		3716.53	1.00809
3714.48	1.01605		3714.6	0.996814		3714.48	1.00816
3712.44	1.01608		3712.56	0.995131		3712.44	1.00806
3710.39	1.01622		3710.51	0.994448		3710.39	1.00807
3708.34	1.01638		3708.46	0.996053		3708.34	1.00825
3706.29	1.01649		3706.41	0.997584		3706.29	1.00831
3704.25	1.01653		3704.37	0.997993		3704.25	1.0081
3702.2	1.01648		3702.32	0.997716		3702.2	1.00795
3700.15	1.01642		3700.27	0.997855		3700.15	1.0081
3698.1	1.01639		3698.22	0.998294		3698.1	1.00819
3696.05	1.01636		3696.17	0.998356		3696.05	1.00819
3694.01	1.01645		3694.13	0.997857		3694.01	1.00812
3691.96	1.0167		3692.08	0.996351		3691.96	1.00768
3689.91	1.01697		3690.03	0.994378		3689.91	1.00721
3687.86	1.01705		3687.98	0.994741		3687.86	1.00774
3685.82	1.01702		3685.94	0.996754		3685.82	1.00841
3683.77	1.0169		3683.89	0.997969		3683.77	1.00855
3681.72	1.01683		3681.84	0.998043		3681.72	1.00836
3679.67	1.01696		3679.79	0.997028		3679.67	1.00808
3677.63	1.01714		3677.74	0.995017		3677.63	1.00779
3675.58	1.01689		3675.7	0.993258		3675.58	1.00775
3673.53	1.01624		3673.65	0.993828		3673.53	1.00779
3671.48	1.0158		3671.6	0.994506		3671.48	1.00737
3669.43	1.01584		3669.55	0.99513		3669.43	1.00739
3667.39	1.01613		3667.51	0.99705		3667.39	1.00803
3665.34	1.01625		3665.46	0.998491		3665.34	1.00835
3663.29	1.01621		3663.41	0.998912		3663.29	1.00832
3661.24	1.01617		3661.36	0.998855		3661.24	1.00815
3659.2	1.01612		3659.32	0.998439		3659.2	1.00799
3657.15	1.01609		3657.27	0.99763		3657.15	1.00799
3655.1	1.01622		3655.22	0.997009		3655.1	1.00821
3653.05	1.01656		3653.17	0.996267		3653.05	1.00812
3651.01	1.01674		3651.12	0.993997		3651.01	1.0073
3648.96	1.01647		3649.08	0.991355		3648.96	1.00665
3646.91	1.0161		3647.03	0.99296		3646.91	1.00751
3644.86	1.01602		3644.98	0.995959		3644.86	1.00841
3642.81	1.01601		3642.93	0.997398		3642.81	1.00877
3640.77	1.01595		3640.89	0.997811		3640.77	1.00883
3638.72	1.01588		3638.84	0.998056		3638.72	1.0087
3636.67	1.01575		3636.79	0.998096		3636.67	1.00851
3634.62	1.01568		3634.74	0.997618		3634.62	1.00835
3632.58	1.01562		3632.69	0.996645		3632.58	1.00817
3630.53	1.01535		3630.65	0.99515		3630.53	1.00789
3628.48	1.01507		3628.6	0.994303		3628.48	1.00803
3626.43	1.01517		3626.55	0.995819		3626.43	1.00852
3624.39	1.01537		3624.5	0.99719		3624.39	1.00848
3622.34	1.01545		3622.46	0.997034		3622.34	1.00807
3620.29	1.01559		3620.41	0.995776		3620.29	1.00767
3618.24	1.01581		3618.36	0.995106		3618.24	1.00766
3616.19	1.01592		3616.31	0.995385		3616.19	1.00768
3614.15	1.01584		3614.26	0.995271		3614.15	1.0074
3612.1	1.01564		3612.22	0.995262		3612.1	1.00734
3610.05	1.01547		3610.17	0.995499		3610.05	1.00764
3608	1.01543		3608.12	0.995686		3608	1.00804
3605.96	1.01553		3606.07	0.996482		3605.96	1.00833
3603.91	1.01559		3604.03	0.99723		3603.91	1.00823
3601.86	1.01556		3601.98	0.997229		3601.86	1.00789
3599.81	1.01549		3599.93	0.997031		3599.81	1.00782
3597.77	1.01545		3597.88	0.996908		3597.77	1.00791
3595.72	1.01547		3595.84	0.996699		3595.72	1.0078
3593.67	1.01562		3593.79	0.996961		3593.67	1.00784
3591.62	1.01571		3591.74	0.997392		3591.62	1.00804
3589.58	1.01547		3589.69	0.996716		3589.58	1.00797
3587.53	1.01516		3587.64	0.995528		3587.53	1.00791
3585.48	1.01534		3585.6	0.996086		3585.48	1.00836
3583.43	1.01575		3583.55	0.997414		3583.43	1.0087
3581.38	1.01593		3581.5	0.998062		3581.38	1.00883
3579.34	1.01584		3579.45	0.998168		3579.34	1.0089
3577.29	1.01564		3577.41	0.998112		3577.29	1.00886
3575.24	1.01548		3575.36	0.998201		3575.24	1.0087
3573.19	1.01547		3573.31	0.998262		3573.19	1.00858
3571.15	1.01552		3571.26	0.997761		3571.15	1.00842
3569.1	1.01549		3569.21	0.996286		3569.1	1.008
3567.05	1.01541		3567.17	0.994624		3567.05	1.00771
3565	1.01547		3565.12	0.995094		3565	1.00815
3562.96	1.01556		3563.07	0.996667		3562.96	1.00846
3560.91	1.01546		3561.02	0.997549		3560.91	1.00839
3558.86	1.01535		3558.98	0.997986		3558.86	1.00834
3556.81	1.0153		3556.93	0.99829		3556.81	1.00838
3554.76	1.01519		3554.88	0.998248		3554.76	1.00838
3552.72	1.01514		3552.83	0.998058		3552.72	1.00837
3550.67	1.01523		3550.78	0.998067		3550.67	1.00846
3548.62	1.0153		3548.74	0.997699		3548.62	1.00844
3546.57	1.01535		3546.69	0.996901		3546.57	1.00821
3544.53	1.01552		3544.64	0.996922		3544.53	1.00817
3542.48	1.01563		3542.59	0.997937		3542.48	1.00831
3540.43	1.01555		3540.55	0.99879		3540.43	1.00838
3538.38	1.01544		3538.5	0.998843		3538.38	1.0085
3536.34	1.01553		3536.45	0.998535		3536.34	1.00869
3534.29	1.0158		3534.4	0.998609		3534.29	1.00874
3532.24	1.01592		3532.36	0.998689		3532.24	1.00854
3530.19	1.01576		3530.31	0.998258		3530.19	1.00822
3528.14	1.01553		3528.26	0.997781		3528.14	1.00796
3526.1	1.01545		3526.21	0.997628		3526.1	1.00788
3524.05	1.0155		3524.16	0.997559		3524.05	1.00799
3522	1.01559		3522.12	0.997716		3522	1.0082
3519.95	1.01565		3520.07	0.998156		3519.95	1.00842
3517.91	1.01566		3518.02	0.998534		3517.91	1.00854
3515.86	1.01564		3515.97	0.99879		3515.86	1.00852
3513.81	1.01558		3513.93	0.998871		3513.81	1.00844
3511.76	1.01553		3511.88	0.998693		3511.76	1.00829
3509.72	1.01552		3509.83	0.998452		3509.72	1.00821
3507.67	1.01544		3507.78	0.998353		3507.67	1.0083
3505.62	1.01524		3505.73	0.99825		3505.62	1.00833
3503.57	1.01513		3503.69	0.998026		3503.57	1.0082
3501.53	1.01526		3501.64	0.998121		3501.53	1.00818
3499.48	1.01552		3499.59	0.99846		3499.48	1.00831
3497.43	1.01578		3497.54	0.998527		3497.43	1.00834
3495.38	1.01595		3495.5	0.998567		3495.38	1.00846
3493.33	1.01593		3493.45	0.998871		3493.33	1.00867
3491.29	1.01589		3491.4	0.999116		3491.29	1.00873
3489.24	1.016		3489.35	0.999028		3489.24	1.0088
3487.19	1.01615		3487.3	0.998833		3487.19	1.00883
3485.14	1.01614		3485.26	0.998598		3485.14	1.00871
3483.1	1.01598		3483.21	0.998246		3483.1	1.00867
3481.05	1.01588		3481.16	0.998246		3481.05	1.00871
3479	1.01599		3479.11	0.998644		3479	1.00859
3476.95	1.01615		3477.07	0.998898		3476.95	1.00839
3474.91	1.0161		3475.02	0.998992		3474.91	1.00834
3472.86	1.01591		3472.97	0.99921		3472.86	1.00851
3470.81	1.01583		3470.92	0.999444		3470.81	1.00873
3468.76	1.01586		3468.88	0.999388		3468.76	1.00878
3466.71	1.01587		3466.83	0.999158		3466.71	1.00878
3464.67	1.01595		3464.78	0.999014		3464.67	1.00886
3462.62	1.01605		3462.73	0.998966		3462.62	1.00892
3460.57	1.01595		3460.68	0.999043		3460.57	1.0089
3458.52	1.01576		3458.64	0.99913		3458.52	1.00879
3456.48	1.01583		3456.59	0.999057		3456.48	1.0087
3454.43	1.01614		3454.54	0.998966		3454.43	1.00868
3452.38	1.01629		3452.49	0.999042		3452.38	1.00862
3450.33	1.01624		3450.45	0.999109		3450.33	1.00864
3448.29	1.01617		3448.4	0.998857		3448.29	1.00877
3446.24	1.01613		3446.35	0.998642		3446.24	1.00877
3444.19	1.01612		3444.3	0.998807		3444.19	1.00858
3442.14	1.0161		3442.25	0.998964		3442.14	1.00839
3440.09	1.01601		3440.21	0.999039		3440.09	1.00834
3438.05	1.01587		3438.16	0.999222		3438.05	1.00851
3436	1.01577		3436.11	0.999384		3436	1.00886
3433.95	1.01578		3434.06	0.999318		3433.95	1.00919
3431.9	1.01574		3432.02	0.999108		3431.9	1.00932
3429.86	1.01555		3429.97	0.999041		3429.86	1.00937
3427.81	1.01545		3427.92	0.99918		3427.81	1.00936
3425.76	1.01553		3425.87	0.999231		3425.76	1.00909
3423.71	1.01569		3423.82	0.999031		3423.71	1.00866
3421.67	1.01585		3421.78	0.998867		3421.67	1.00847
3419.62	1.01593		3419.73	0.998968		3419.62	1.00854
3417.57	1.01601		3417.68	0.999161		3417.57	1.00859
3415.52	1.01606		3415.63	0.999332		3415.52	1.00865
3413.48	1.016		3413.59	0.999456		3413.48	1.00881
3411.43	1.01601		3411.54	0.999422		3411.43	1.00897
3409.38	1.01605		3409.49	0.999352		3409.38	1.00898
3407.33	1.01592		3407.44	0.99932		3407.33	1.00885
3405.28	1.01591		3405.4	0.999197		3405.28	1.00878
3403.24	1.01611		3403.35	0.999023		3403.24	1.00884
3401.19	1.01616		3401.3	0.99894		3401.19	1.0088
3399.14	1.01593		3399.25	0.99889		3399.14	1.00852
3397.09	1.01581		3397.2	0.998857		3397.09	1.00842
3395.05	1.01565		3395.16	0.998888		3395.05	1.00855
3393	1.01542		3393.11	0.998919		3393	1.00856
3390.95	1.01537		3391.06	0.99908		3390.95	1.00851
3388.9	1.01554		3389.01	0.999299		3388.9	1.00869
3386.86	1.01567		3386.97	0.999301		3386.86	1.00893
3384.81	1.01561		3384.92	0.999124		3384.81	1.009
3382.76	1.01551		3382.87	0.99901		3382.76	1.00895
3380.71	1.01552		3380.82	0.999072		3380.71	1.00894
3378.66	1.01561		3378.77	0.999125		3378.66	1.00897
3376.62	1.01574		3376.73	0.999104		3376.62	1.0089
3374.57	1.01587		3374.68	0.999187		3374.57	1.00877
3372.52	1.01596		3372.63	0.999303		3372.52	1.00884
3370.47	1.0159		3370.58	0.999249		3370.47	1.009
3368.43	1.01585		3368.54	0.999099		3368.43	1.00892
3366.38	1.01587		3366.49	0.998997		3366.38	1.0087
3364.33	1.01584		3364.44	0.998923		3364.33	1.00857
3362.28	1.01575		3362.39	0.998885		3362.28	1.0086
3360.24	1.01566		3360.34	0.998927		3360.24	1.00876
3358.19	1.01568		3358.3	0.998927		3358.19	1.00892
3356.14	1.01577		3356.25	0.998921		3356.14	1.0089
3354.09	1.01587		3354.2	0.99908		3354.09	1.0088
3352.04	1.0159		3352.15	0.999225		3352.04	1.00877
3350	1.01578		3350.11	0.999188		3350	1.00864
3347.95	1.0156		3348.06	0.999106		3347.95	1.00846
3345.9	1.01549		3346.01	0.999143		3345.9	1.00847
3343.85	1.01546		3343.96	0.999246		3343.85	1.0086
3341.81	1.01558		3341.92	0.999223		3341.81	1.00866
3339.76	1.01582		3339.87	0.99912		3339.76	1.00866
3337.71	1.01585		3337.82	0.999075		3337.71	1.0087
3335.66	1.01567		3335.77	0.999038		3335.66	1.00886
3333.62	1.01563		3333.72	0.999017		3333.62	1.00898
3331.57	1.01577		3331.68	0.999104		3331.57	1.00897
3329.52	1.01581		3329.63	0.999263		3329.52	1.0089
3327.47	1.01567		3327.58	0.999381		3327.47	1.00869
3325.43	1.01553		3325.53	0.999376		3325.43	1.00839
3323.38	1.01553		3323.49	0.999336		3323.38	1.00825
3321.33	1.01567		3321.44	0.999454		3321.33	1.00834
3319.28	1.01572		3319.39	0.999591		3319.28	1.00855
3317.23	1.01562		3317.34	0.999432		3317.23	1.00876
3315.19	1.01556		3315.29	0.999131		3315.19	1.0088
3313.14	1.01552		3313.25	0.998985		3313.14	1.0087
3311.09	1.01547		3311.2	0.998944		3311.09	1.00864
3309.04	1.01548		3309.15	0.998906		3309.04	1.00861
3307	1.01549		3307.1	0.998865		3307	1.00855
3304.95	1.01553		3305.06	0.998906		3304.95	1.00852
3302.9	1.01571		3303.01	0.999081		3302.9	1.00852
3300.85	1.01584		3300.96	0.999209		3300.85	1.00846
3298.81	1.01569		3298.91	0.999193		3298.81	1.00839
3296.76	1.01547		3296.86	0.999203		3296.76	1.00852
3294.71	1.01547		3294.82	0.999318		3294.71	1.00872
3292.66	1.01562		3292.77	0.999444		3292.66	1.00869
3290.61	1.01572		3290.72	0.999448		3290.61	1.00843
3288.57	1.01568		3288.67	0.999275		3288.57	1.00821
3286.52	1.01557		3286.63	0.999087		3286.52	1.00822
3284.47	1.0155		3284.58	0.999044		3284.47	1.00837
3282.42	1.0155		3282.53	0.999102		3282.42	1.00848
3280.38	1.01554		3280.48	0.999143		3280.38	1.00858
3278.33	1.01556		3278.44	0.999104		3278.33	1.00862
3276.28	1.01553		3276.39	0.999047		3276.28	1.00857
3274.23	1.01553		3274.34	0.999057		3274.23	1.00856
3272.19	1.01559		3272.29	0.999108		3272.19	1.0086
3270.14	1.0157		3270.24	0.999144		3270.14	1.00867
3268.09	1.01582		3268.2	0.999089		3268.09	1.00877
3266.04	1.01581		3266.15	0.998974		3266.04	1.00884
3263.99	1.01565		3264.1	0.998906		3263.99	1.00883
3261.95	1.01549		3262.05	0.998959		3261.95	1.0087
3259.9	1.01543		3260.01	0.999155		3259.9	1.00848
3257.85	1.01535		3257.96	0.99921		3257.85	1.0083
3255.8	1.01533		3255.91	0.998979		3255.8	1.00829
3253.76	1.01543		3253.86	0.99886		3253.76	1.00853
3251.71	1.01554		3251.81	0.999055		3251.71	1.00878
3249.66	1.01555		3249.77	0.999176		3249.66	1.00891
3247.61	1.01541		3247.72	0.999013		3247.61	1.009
3245.57	1.01526		3245.67	0.998898		3245.57	1.00893
3243.52	1.01537		3243.62	0.998988		3243.52	1.00871
3241.47	1.01562		3241.58	0.998985		3241.47	1.00855
3239.42	1.01566		3239.53	0.998834		3239.42	1.00846
3237.38	1.01551		3237.48	0.998851		3237.38	1.00842
3235.33	1.01546		3235.43	0.999076		3235.33	1.00852
3233.28	1.01552		3233.38	0.999234		3233.28	1.00868
3231.23	1.01547		3231.34	0.99923		3231.23	1.00874
3229.18	1.01534		3229.29	0.999178		3229.18	1.00867
3227.14	1.0153		3227.24	0.999112		3227.14	1.00856
3225.09	1.01545		3225.19	0.99902		3225.09	1.00854
3223.04	1.0156		3223.15	0.998935		3223.04	1.00865
3220.99	1.01548		3221.1	0.998887		3220.99	1.00875
3218.95	1.01522		3219.05	0.998892		3218.95	1.0087
3216.9	1.01518		3217	0.998893		3216.9	1.00862
3214.85	1.01541		3214.96	0.998818		3214.85	1.0086
3212.8	1.01565		3212.91	0.99873		3212.8	1.0086
3210.76	1.01568		3210.86	0.998736		3210.76	1.00857
3208.71	1.01558		3208.81	0.998846		3208.71	1.0085
3206.66	1.01548		3206.76	0.999021		3206.66	1.00845
3204.61	1.01537		3204.72	0.999207		3204.61	1.00842
3202.56	1.01531		3202.67	0.999271		3202.56	1.00843
3200.52	1.01538		3200.62	0.999123		3200.52	1.00853
3198.47	1.01547		3198.57	0.998933		3198.47	1.00858
3196.42	1.01546		3196.53	0.998927		3196.42	1.00859
3194.37	1.01539		3194.48	0.999082		3194.37	1.00867
3192.33	1.01535		3192.43	0.999154		3192.33	1.00877
3190.28	1.01537		3190.38	0.999061		3190.28	1.00876
3188.23	1.01542		3188.33	0.998944		3188.23	1.0086
3186.18	1.01549		3186.29	0.998853		3186.18	1.00844
3184.14	1.01556		3184.24	0.998747		3184.14	1.00846
3182.09	1.01559		3182.19	0.998709		3182.09	1.00849
3180.04	1.01556		3180.14	0.998801		3180.04	1.0084
3177.99	1.01548		3178.1	0.998913		3177.99	1.00836
3175.94	1.01547		3176.05	0.998949		3175.94	1.00847
3173.9	1.01551		3174	0.998891		3173.9	1.0085
3171.85	1.01545		3171.95	0.998882		3171.85	1.00845
3169.8	1.01522		3169.9	0.998995		3169.8	1.00847
3167.75	1.01503		3167.86	0.999029		3167.75	1.00851
3165.71	1.01506		3165.81	0.998918		3165.71	1.00847
3163.66	1.0152		3163.76	0.998821		3163.66	1.00841
3161.61	1.01527		3161.71	0.998804		3161.61	1.0084
3159.56	1.01534		3159.67	0.998846		3159.56	1.00851
3157.52	1.01537		3157.62	0.998921		3157.52	1.00865
3155.47	1.01532		3155.57	0.998933		3155.47	1.00858
3153.42	1.01531		3153.52	0.998858		3153.42	1.00845
3151.37	1.01537		3151.48	0.998761		3151.37	1.00846
3149.32	1.0154		3149.43	0.99872		3149.32	1.00852
3147.28	1.01541		3147.38	0.998813		3147.28	1.0086
3145.23	1.01546		3145.33	0.998931		3145.23	1.00868
3143.18	1.01546		3143.28	0.999013		3143.18	1.00868
3141.13	1.01536		3141.24	0.999075		3141.13	1.00868
3139.09	1.01526		3139.19	0.999041		3139.09	1.00876
3137.04	1.01517		3137.14	0.998935		3137.04	1.00873
3134.99	1.01507		3135.09	0.998793		3134.99	1.00852
3132.94	1.01507		3133.05	0.998688		3132.94	1.00834
3130.9	1.01516		3131	0.998691		3130.9	1.00831
3128.85	1.01518		3128.95	0.998762		3128.85	1.00829
3126.8	1.01507		3126.9	0.998855		3126.8	1.0083
3124.75	1.01489		3124.85	0.998835		3124.75	1.00838
3122.71	1.01474		3122.81	0.99874		3122.71	1.00845
3120.66	1.01468		3120.76	0.998762		3120.66	1.00842
3118.61	1.01472		3118.71	0.998824		3118.61	1.00832
3116.56	1.01487		3116.66	0.998781		3116.56	1.00826
3114.51	1.01499		3114.62	0.99869		3114.51	1.00822
3112.47	1.01491		3112.57	0.998639		3112.47	1.00818
3110.42	1.01479		3110.52	0.998604		3110.42	1.00813
3108.37	1.0148		3108.47	0.998596		3108.37	1.00812
3106.32	1.01482		3106.42	0.998632		3106.32	1.00828
3104.28	1.01471		3104.38	0.998543		3104.28	1.00841
3102.23	1.01467		3102.33	0.998319		3102.23	1.00833
3100.18	1.01476		3100.28	0.998245		3100.18	1.00822
3098.13	1.01481		3098.23	0.998359		3098.13	1.00818
3096.09	1.01481		3096.19	0.998532		3096.09	1.00812
3094.04	1.01486		3094.14	0.998759		3094.04	1.00815
3091.99	1.01486		3092.09	0.998891		3091.99	1.00824
3089.94	1.01478		3090.04	0.998855		3089.94	1.00825
3087.89	1.0147		3088	0.998781		3087.89	1.00819
3085.85	1.01468		3085.95	0.998672		3085.85	1.00816
3083.8	1.01468		3083.9	0.998518		3083.8	1.00817
3081.75	1.0147		3081.85	0.998454		3081.75	1.00815
3079.7	1.01469		3079.8	0.998524		3079.7	1.0081
3077.66	1.01462		3077.76	0.99861		3077.66	1.00807
3075.61	1.01452		3075.71	0.998594		3075.61	1.00811
3073.56	1.01439		3073.66	0.998436		3073.56	1.00815
3071.51	1.01427		3071.61	0.998282		3071.51	1.00813
3069.47	1.01428		3069.57	0.998261		3069.47	1.00811
3067.42	1.01429		3067.52	0.998274		3067.42	1.00803
3065.37	1.01424		3065.47	0.998318		3065.37	1.00788
3063.32	1.0143		3063.42	0.998411		3063.32	1.00786
3061.27	1.01446		3061.37	0.998435		3061.27	1.00801
3059.23	1.01455		3059.33	0.998453		3059.23	1.00812
3057.18	1.01456		3057.28	0.998527		3057.18	1.00817
3055.13	1.01458		3055.23	0.998542		3055.13	1.00821
3053.08	1.0145		3053.18	0.998458		3053.08	1.00819
3051.04	1.01436		3051.14	0.998336		3051.04	1.00811
3048.99	1.01431		3049.09	0.998232		3048.99	1.0081
3046.94	1.01433		3047.04	0.998204		3046.94	1.00814
3044.89	1.01427		3044.99	0.9983		3044.89	1.00818
3042.85	1.01421		3042.94	0.998437		3042.85	1.00821
3040.8	1.01429		3040.9	0.998448		3040.8	1.00823
3038.75	1.01444		3038.85	0.998424		3038.75	1.00828
3036.7	1.01455		3036.8	0.998484		3036.7	1.00832
3034.66	1.0146		3034.75	0.998484		3034.66	1.00823
3032.61	1.01459		3032.71	0.998417		3032.61	1.00806
3030.56	1.01461		3030.66	0.998434		3030.56	1.008
3028.51	1.01477		3028.61	0.998504		3028.51	1.00806
3026.46	1.01495		3026.56	0.998575		3026.46	1.00818
3024.42	1.015		3024.52	0.998636		3024.42	1.0083
3022.37	1.01506		3022.47	0.998642		3022.37	1.00837
3020.32	1.01516		3020.42	0.998673		3020.32	1.00837
3018.27	1.01521		3018.37	0.998753		3018.27	1.00835
3016.23	1.01514		3016.32	0.998751		3016.23	1.0083
3014.18	1.01504		3014.28	0.998619		3014.18	1.00817
3012.13	1.015		3012.23	0.99845		3012.13	1.00805
3010.08	1.01499		3010.18	0.998434		3010.08	1.00807
3008.04	1.01497		3008.13	0.998525		3008.04	1.00812
3005.99	1.01496		3006.09	0.998513		3005.99	1.00817
3003.94	1.01497		3004.04	0.998491		3003.94	1.00825
3001.89	1.01493		3001.99	0.998565		3001.89	1.00829
2999.84	1.01485		2999.94	0.998594		2999.84	1.00821
2997.8	1.01486		2997.89	0.998571		2997.8	1.0081
2995.75	1.01493		2995.85	0.998545		2995.75	1.00804
2993.7	1.01497		2993.8	0.998495		2993.7	1.00813
2991.65	1.015		2991.75	0.998532		2991.65	1.00826
2989.61	1.01502		2989.7	0.998615		2989.61	1.00821
2987.56	1.01515		2987.66	0.998619		2987.56	1.00821
2985.51	1.01527		2985.61	0.99861		2985.51	1.00838
2983.46	1.01516		2983.56	0.998616		2983.46	1.00846
2981.42	1.01496		2981.51	0.998574		2981.42	1.00839
2979.37	1.01493		2979.46	0.998498		2979.37	1.00832
2977.32	1.01504		2977.42	0.99849		2977.32	1.00823
2975.27	1.01513		2975.37	0.998557		2975.27	1.00815
2973.22	1.01518		2973.32	0.998662		2973.22	1.00818
2971.18	1.01515		2971.27	0.998723		2971.18	1.00821
2969.13	1.01505		2969.23	0.998669		2969.13	1.00818
2967.08	1.01497		2967.18	0.998606		2967.08	1.00817
2965.03	1.01499		2965.13	0.998574		2965.03	1.00828
2962.99	1.01504		2963.08	0.998539		2962.99	1.00836
2960.94	1.0151		2961.04	0.998582		2960.94	1.00828
2958.89	1.01516		2958.99	0.998663		2958.89	1.0082
2956.84	1.01512		2956.94	0.998666		2956.84	1.00822
2954.8	1.01499		2954.89	0.998633		2954.8	1.00828
2952.75	1.01492		2952.84	0.998607		2952.75	1.00828
2950.7	1.01498		2950.8	0.998567		2950.7	1.00829
2948.65	1.01503		2948.75	0.998523		2948.65	1.00838
2946.61	1.01498		2946.7	0.998527		2946.61	1.00845
2944.56	1.01486		2944.65	0.998594		2944.56	1.00839
2942.51	1.01484		2942.61	0.998678		2942.51	1.00822
2940.46	1.01494		2940.56	0.998723		2940.46	1.00806
2938.41	1.015		2938.51	0.998682		2938.41	1.00803
2936.37	1.01501		2936.46	0.998622		2936.37	1.00811
2934.32	1.01503		2934.41	0.99865		2934.32	1.00816
2932.27	1.01501		2932.37	0.998728		2932.27	1.00812
2930.22	1.01493		2930.32	0.998766		2930.22	1.00812
2928.18	1.01488		2928.27	0.99875		2928.18	1.00819
2926.13	1.01492		2926.22	0.998747		2926.13	1.00819
2924.08	1.015		2924.18	0.998772		2924.08	1.00808
2922.03	1.01511		2922.13	0.998733		2922.03	1.00796
2919.99	1.01513		2920.08	0.99866		2919.99	1.00797
2917.94	1.01507		2918.03	0.998663		2917.94	1.00807
2915.89	1.01504		2915.98	0.998675		2915.89	1.00818
2913.84	1.01508		2913.94	0.998648		2913.84	1.00827
2911.79	1.01512		2911.89	0.998665		2911.79	1.0083
2909.75	1.01505		2909.84	0.998697		2909.75	1.00826
2907.7	1.01486		2907.79	0.998667		2907.7	1.00819
2905.65	1.01477		2905.75	0.9986		2905.65	1.00811
2903.6	1.01486		2903.7	0.998593		2903.6	1.00815
2901.56	1.01493		2901.65	0.998672		2901.56	1.00832
2899.51	1.01491		2899.6	0.998695		2899.51	1.0084
2897.46	1.01487		2897.56	0.998607		2897.46	1.0083
2895.41	1.01496		2895.51	0.998516		2895.41	1.00818
2893.37	1.01504		2893.46	0.998498		2893.37	1.00812
2891.32	1.01499		2891.41	0.998548		2891.32	1.00806
2889.27	1.0149		2889.36	0.998643		2889.27	1.00805
2887.22	1.01492		2887.32	0.998757		2887.22	1.0081
2885.17	1.01503		2885.27	0.99882		2885.17	1.00813
2883.13	1.01506		2883.22	0.998798		2883.13	1.00816
2881.08	1.01497		2881.17	0.99869		2881.08	1.0082
2879.03	1.01491		2879.13	0.998606		2879.03	1.00824
2876.98	1.01491		2877.08	0.998624		2876.98	1.00829
2874.94	1.01484		2875.03	0.998653		2874.94	1.00832
2872.89	1.01475		2872.98	0.998694		2872.89	1.00832
2870.84	1.01473		2870.93	0.998734		2870.84	1.00832
2868.79	1.01478		2868.89	0.998693		2868.79	1.00832
2866.75	1.01482		2866.84	0.998651		2866.75	1.00826
2864.7	1.01483		2864.79	0.998641		2864.7	1.00817
2862.65	1.01483		2862.74	0.99856		2862.65	1.00815
2860.6	1.01482		2860.7	0.998454		2860.6	1.00819
2858.56	1.01477		2858.65	0.998466		2858.56	1.00819
2856.51	1.01474		2856.6	0.998612		2856.51	1.00814
2854.46	1.01472		2854.55	0.998709		2854.46	1.00816
2852.41	1.01474		2852.5	0.998628		2852.41	1.00816
2850.36	1.0148		2850.46	0.998532		2850.36	1.00808
2848.32	1.01481		2848.41	0.998562		2848.32	1.00806
2846.27	1.01478		2846.36	0.998645		2846.27	1.00809
2844.22	1.01475		2844.31	0.99868		2844.22	1.00807
2842.17	1.01473		2842.27	0.998661		2842.17	1.00805
2840.13	1.01475		2840.22	0.998641		2840.13	1.00802
2838.08	1.01482		2838.17	0.998677		2838.08	1.00794
2836.03	1.0149		2836.12	0.998732		2836.03	1.00793
2833.98	1.01493		2834.08	0.998691		2833.98	1.00806
2831.94	1.01497		2832.03	0.998595		2831.94	1.00822
2829.89	1.01505		2829.98	0.998569		2829.89	1.00829
2827.84	1.01503		2827.93	0.998578		2827.84	1.0083
2825.79	1.01488		2825.88	0.998497		2825.79	1.00829
2823.74	1.01479		2823.84	0.998344		2823.74	1.00825
2821.7	1.01486		2821.79	0.998285		2821.7	1.00819
2819.65	1.01497		2819.74	0.998338		2819.65	1.00808
2817.6	1.01503		2817.69	0.998409		2817.6	1.00796
2815.55	1.01502		2815.65	0.998491		2815.55	1.0079
2813.51	1.01499		2813.6	0.998507		2813.51	1.00791
2811.46	1.01491		2811.55	0.998438		2811.46	1.00799
2809.41	1.01484		2809.5	0.998431		2809.41	1.00812
2807.36	1.01482		2807.45	0.998537		2807.36	1.0082
2805.32	1.01482		2805.41	0.998654		2805.32	1.00813
2803.27	1.0148		2803.36	0.998685		2803.27	1.00798
2801.22	1.01482		2801.31	0.998681		2801.22	1.00792
2799.17	1.01486		2799.26	0.998734		2799.17	1.00797
2797.12	1.01486		2797.22	0.99872		2797.12	1.00803
2795.08	1.01492		2795.17	0.998579		2795.08	1.00808
2793.03	1.01506		2793.12	0.998498		2793.03	1.00814
2790.98	1.01505		2791.07	0.998476		2790.98	1.00814
2788.93	1.01492		2789.02	0.99846		2788.93	1.00805
2786.89	1.01489		2786.98	0.998499		2786.89	1.00798
2784.84	1.01499		2784.93	0.998537		2784.84	1.00802
2782.79	1.01503		2782.88	0.998567		2782.79	1.0081
2780.74	1.01502		2780.83	0.998594		2780.74	1.00817
2778.7	1.01507		2778.79	0.998566		2778.7	1.0082
2776.65	1.01507		2776.74	0.99849		2776.65	1.00817
2774.6	1.01495		2774.69	0.998429		2774.6	1.0081
2772.55	1.01482		2772.64	0.998471		2772.55	1.00807
2770.5	1.01479		2770.6	0.998532		2770.5	1.00805
2768.46	1.01487		2768.55	0.998477		2768.46	1.00802
2766.41	1.01494		2766.5	0.998365		2766.41	1.00798
2764.36	1.01482		2764.45	0.998276		2764.36	1.00789
2762.31	1.0147		2762.4	0.998308		2762.31	1.00784
2760.27	1.0148		2760.36	0.998484		2760.27	1.00788
2758.22	1.01492		2758.31	0.998595		2758.22	1.00792
2756.17	1.01495		2756.26	0.998572		2756.17	1.00795
2754.12	1.015		2754.21	0.998565		2754.12	1.00801
2752.08	1.01507		2752.17	0.998587		2752.08	1.00805
2750.03	1.01506		2750.12	0.998581		2750.03	1.00807
2747.98	1.01496		2748.07	0.998559		2747.98	1.0081
2745.93	1.01488		2746.02	0.998486		2745.93	1.00809
2743.89	1.01483		2743.97	0.998387		2743.89	1.00798
2741.84	1.01483		2741.93	0.998359		2741.84	1.00791
2739.79	1.01486		2739.88	0.998428		2739.79	1.00792
2737.74	1.01494		2737.83	0.998518		2737.74	1.00792
2735.69	1.015		2735.78	0.998595		2735.69	1.00787
2733.65	1.01494		2733.74	0.998644		2733.65	1.00788
2731.6	1.01483		2731.69	0.998579		2731.6	1.00798
2729.55	1.0148		2729.64	0.998483		2729.55	1.00807
2727.5	1.01483		2727.59	0.998475		2727.5	1.00809
2725.46	1.0149		2725.54	0.998501		2725.46	1.00805
2723.41	1.01496		2723.5	0.998508		2723.41	1.00797
2721.36	1.01496		2721.45	0.998469		2721.36	1.00797
2719.31	1.01493		2719.4	0.998441		2719.31	1.00807
2717.27	1.01495		2717.35	0.99849		2717.27	1.00816
2715.22	1.01497		2715.31	0.998542		2715.22	1.00817
2713.17	1.01489		2713.26	0.998512		2713.17	1.00812
2711.12	1.0148		2711.21	0.998415		2711.12	1.00801
2709.07	1.01486		2709.16	0.998285		2709.07	1.00796
2707.03	1.01495		2707.12	0.998212		2707.03	1.00797
2704.98	1.01493		2705.07	0.998293		2704.98	1.00793
2702.93	1.01488		2703.02	0.998459		2702.93	1.00791
2700.88	1.01485		2700.97	0.998596		2700.88	1.00801
2698.84	1.01483		2698.92	0.998644		2698.84	1.00813
2696.79	1.01485		2696.88	0.998589		2696.79	1.00816
2694.74	1.01488		2694.83	0.998502		2694.74	1.00812
2692.69	1.01487		2692.78	0.99846		2692.69	1.00809
2690.65	1.01483		2690.73	0.998461		2690.65	1.00808
2688.6	1.0148		2688.69	0.998472		2688.6	1.00804
2686.55	1.01485		2686.64	0.99852		2686.55	1.00799
2684.5	1.01496		2684.59	0.998589		2684.5	1.00801
2682.45	1.01504		2682.54	0.998568		2682.45	1.00801
2680.41	1.01504		2680.49	0.998496		2680.41	1.00796
2678.36	1.01506		2678.45	0.998442		2678.36	1.00793
2676.31	1.0151		2676.4	0.998407		2676.31	1.00791
2674.26	1.01506		2674.35	0.998462		2674.26	1.00787
2672.22	1.01496		2672.3	0.998519		2672.22	1.00784
2670.17	1.01488		2670.26	0.998456		2670.17	1.00788
2668.12	1.01486		2668.21	0.998415		2668.12	1.00796
2666.07	1.01484		2666.16	0.998506		2666.07	1.00806
2664.03	1.01487		2664.11	0.998576		2664.03	1.00813
2661.98	1.01496		2662.06	0.998517		2661.98	1.00809
2659.93	1.01499		2660.02	0.998434		2659.93	1.00805
2657.88	1.01494		2657.97	0.998435		2657.88	1.00809
2655.84	1.01493		2655.92	0.998481		2655.84	1.00809
2653.79	1.01496		2653.87	0.998516		2653.79	1.00801
2651.74	1.01501		2651.83	0.998564		2651.74	1.00792
2649.69	1.0151		2649.78	0.998533		2649.69	1.00797
2647.64	1.01509		2647.73	0.99839		2647.64	1.00802
2645.6	1.01493		2645.68	0.998345		2645.6	1.008
2643.55	1.0148		2643.64	0.998399		2643.55	1.00801
2641.5	1.01487		2641.59	0.998382		2641.5	1.00805
2639.45	1.01498		2639.54	0.998395		2639.45	1.00803
2637.41	1.01494		2637.49	0.998502		2637.41	1.008
2635.36	1.01486		2635.44	0.998508		2635.36	1.00803
2633.31	1.01479		2633.4	0.998438		2633.31	1.00802
2631.26	1.0148		2631.35	0.998459		2631.26	1.00796
2629.22	1.0149		2629.3	0.998476		2629.22	1.00793
2627.17	1.01495		2627.25	0.998391		2627.17	1.00794
2625.12	1.01495		2625.21	0.998318		2625.12	1.00789
2623.07	1.01499		2623.16	0.998356		2623.07	1.00784
2621.02	1.01505		2621.11	0.998423		2621.02	1.00784
2618.98	1.01502		2619.06	0.998405		2618.98	1.00786
2616.93	1.01497		2617.01	0.998359		2616.93	1.00794
2614.88	1.01494		2614.97	0.998388		2614.88	1.008
2612.83	1.0149		2612.92	0.998469		2612.83	1.00796
2610.79	1.0149		2610.87	0.998495		2610.79	1.00785
2608.74	1.0149		2608.82	0.998438		2608.74	1.00786
2606.69	1.01482		2606.78	0.998401		2606.69	1.00796
2604.64	1.01476		2604.73	0.998366		2604.64	1.008
2602.6	1.01474		2602.68	0.998246		2602.6	1.00792
2600.55	1.01471		2600.63	0.998159		2600.55	1.00784
2598.5	1.01469		2598.58	0.998224		2598.5	1.0078
2596.45	1.01465		2596.54	0.998308		2596.45	1.00782
2594.4	1.0147		2594.49	0.998352		2594.4	1.00791
2592.36	1.01478		2592.44	0.998368		2592.36	1.00802
2590.31	1.01476		2590.39	0.998256		2590.31	1.00801
2588.26	1.01472		2588.35	0.998147		2588.26	1.00792
2586.21	1.01473		2586.3	0.998195		2586.21	1.00784
2584.17	1.01475		2584.25	0.998291		2584.17	1.00778
2582.12	1.01475		2582.2	0.998366		2582.12	1.00774
2580.07	1.01471		2580.16	0.998402		2580.07	1.0078
2578.02	1.0147		2578.11	0.998391		2578.02	1.00793
2575.98	1.01477		2576.06	0.998397		2575.98	1.00796
2573.93	1.01483		2574.01	0.998404		2573.93	1.00788
2571.88	1.01484		2571.96	0.998355		2571.88	1.00787
2569.83	1.0148		2569.92	0.998252		2569.83	1.0079
2567.79	1.01471		2567.87	0.998124		2567.79	1.00787
2565.74	1.01471		2565.82	0.998076		2565.74	1.00786
2563.69	1.01481		2563.77	0.998145		2563.69	1.00792
2561.64	1.01482		2561.73	0.998213		2561.64	1.00792
2559.59	1.01478		2559.68	0.998212		2559.59	1.00783
2557.55	1.01478		2557.63	0.998237		2557.55	1.00781
2555.5	1.01483		2555.58	0.998336		2555.5	1.0079
2553.45	1.01485		2553.53	0.998384		2553.45	1.00795
2551.4	1.01479		2551.49	0.998368		2551.4	1.00793
2549.36	1.0147		2549.44	0.998369		2549.36	1.0079
2547.31	1.01467		2547.39	0.998365		2547.31	1.00793
2545.26	1.01473		2545.34	0.998363		2545.26	1.00804
2543.21	1.0148		2543.3	0.998386		2543.21	1.00807
2541.17	1.01482		2541.25	0.998402		2541.17	1.00803
2539.12	1.01482		2539.2	0.99843		2539.12	1.008
2537.07	1.01479		2537.15	0.99848		2537.07	1.00792
2535.02	1.01478		2535.1	0.998458		2535.02	1.00786
2532.97	1.01483		2533.06	0.998389		2532.97	1.00787
2530.93	1.01491		2531.01	0.998369		2530.93	1.00788
2528.88	1.01501		2528.96	0.998383		2528.88	1.00788
2526.83	1.01508		2526.91	0.998433		2526.83	1.00795
2524.78	1.01505		2524.87	0.998474		2524.78	1.00811
2522.74	1.01501		2522.82	0.998413		2522.74	1.00814
2520.69	1.01501		2520.77	0.998326		2520.69	1.00804
2518.64	1.01497		2518.72	0.998282		2518.64	1.00796
2516.59	1.01489		2516.68	0.998238		2516.59	1.00797
2514.55	1.01484		2514.63	0.998226		2514.55	1.00803
2512.5	1.01483		2512.58	0.998261		2512.5	1.00808
2510.45	1.01486		2510.53	0.998264		2510.45	1.00805
2508.4	1.01494		2508.48	0.998239		2508.4	1.00796
2506.35	1.01499		2506.44	0.998257		2506.35	1.00794
2504.31	1.01493		2504.39	0.998297		2504.31	1.00796
2502.26	1.01491		2502.34	0.99832		2502.26	1.00797
2500.21	1.01494		2500.29	0.998371		2500.21	1.008
2498.16	1.01494		2498.25	0.99842		2498.16	1.00808
2496.12	1.01494		2496.2	0.998419		2496.12	1.00813
2494.07	1.01492		2494.15	0.998349		2494.07	1.00808
2492.02	1.01489		2492.1	0.998212		2492.02	1.00802
2489.97	1.01489		2490.05	0.998167		2489.97	1.00798
2487.93	1.01494		2488.01	0.998236		2487.93	1.00791
2485.88	1.01495		2485.96	0.998276		2485.88	1.00784
2483.83	1.01488		2483.91	0.998314		2483.83	1.00776
2481.78	1.01478		2481.86	0.998376		2481.78	1.00773
2479.74	1.01483		2479.82	0.998361		2479.74	1.00778
2477.69	1.01498		2477.77	0.998334		2477.69	1.00788
2475.64	1.01502		2475.72	0.998409		2475.64	1.00791
2473.59	1.01488		2473.67	0.998458		2473.59	1.00789
2471.54	1.01476		2471.62	0.99841		2471.54	1.0079
2469.5	1.01481		2469.58	0.998392		2469.5	1.00798
2467.45	1.01493		2467.53	0.998427		2467.45	1.0081
2465.4	1.01495		2465.48	0.998425		2465.4	1.00815
2463.35	1.01488		2463.43	0.998375		2463.35	1.00804
2461.31	1.0149		2461.39	0.998366		2461.31	1.00792
2459.26	1.01499		2459.34	0.998425		2459.26	1.00785
2457.21	1.015		2457.29	0.998436		2457.21	1.00778
2455.16	1.01497		2455.24	0.998371		2455.16	1.0078
2453.12	1.01493		2453.2	0.998294		2453.12	1.00794
2451.07	1.01491		2451.15	0.998198		2451.07	1.00802
2449.02	1.01494		2449.1	0.998129		2449.02	1.00803
2446.97	1.01494		2447.05	0.998126		2446.97	1.00806
2444.92	1.01487		2445	0.998146		2444.92	1.00804
2442.88	1.0148		2442.96	0.998195		2442.88	1.00794
2440.83	1.01477		2440.91	0.998253		2440.83	1.00785
2438.78	1.01472		2438.86	0.998258		2438.78	1.00784
2436.73	1.01468		2436.81	0.998214		2436.73	1.00783
2434.69	1.0147		2434.77	0.998117		2434.69	1.00779
2432.64	1.0147		2432.72	0.998001		2432.64	1.00775
2430.59	1.01465		2430.67	0.997986		2430.59	1.00775
2428.54	1.01464		2428.62	0.998068		2428.54	1.00779
2426.5	1.01464		2426.57	0.998157		2426.5	1.00779
2424.45	1.01462		2424.53	0.998193		2424.45	1.00775
2422.4	1.0146		2422.48	0.998188		2422.4	1.0078
2420.35	1.01453		2420.43	0.998178		2420.35	1.00795
2418.3	1.01449		2418.38	0.998153		2418.3	1.00796
2416.26	1.01454		2416.34	0.998076		2416.26	1.00783
2414.21	1.0146		2414.29	0.998008		2414.21	1.00774
2412.16	1.01465		2412.24	0.998046		2412.16	1.00774
2410.11	1.01471		2410.19	0.998111		2410.11	1.00773
2408.07	1.01474		2408.14	0.998142		2408.07	1.00771
2406.02	1.01472		2406.1	0.998212		2406.02	1.00774
2403.97	1.01471		2404.05	0.998312		2403.97	1.00779
2401.92	1.01469		2402	0.998399		2401.92	1.00782
2399.88	1.01471		2399.95	0.998466		2399.88	1.00786
2397.83	1.0148		2397.91	0.998449		2397.83	1.0079
2395.78	1.01486		2395.86	0.998366		2395.78	1.00791
2393.73	1.01481		2393.81	0.998333		2393.73	1.00787
2391.69	1.01476		2391.76	0.998319		2391.69	1.0078
2389.64	1.01477		2389.72	0.998244		2389.64	1.00774
2387.59	1.0148		2387.67	0.998113		2387.59	1.00767
2385.54	1.01475		2385.62	0.997975		2385.54	1.00759
2383.49	1.01459		2383.57	0.997894		2383.49	1.00753
2381.45	1.01441		2381.52	0.997833		2381.45	1.00745
2379.4	1.01431		2379.48	0.99768		2379.4	1.00738
2377.35	1.01425		2377.43	0.997475		2377.35	1.00744
2375.3	1.01427		2375.38	0.99739		2375.3	1.00768
2373.26	1.01444		2373.33	0.99743		2373.26	1.00795
2371.21	1.01468		2371.29	0.997395		2371.21	1.00822
2369.16	1.01486		2369.24	0.997273		2369.16	1.00847
2367.11	1.01492		2367.19	0.99722		2367.11	1.0086
2365.07	1.01482		2365.14	0.997291		2365.07	1.00858
2363.02	1.01468		2363.09	0.997542		2363.02	1.0085
2360.97	1.01476		2361.05	0.997893		2360.97	1.00846
2358.92	1.01503		2359	0.998163		2358.92	1.00851
2356.87	1.01525		2356.95	0.9982		2356.87	1.00853
2354.83	1.01524		2354.9	0.997961		2354.83	1.00843
2352.78	1.01498		2352.86	0.997696		2352.78	1.00833
2350.73	1.01468		2350.81	0.997603		2350.73	1.00822
2348.68	1.01451		2348.76	0.997638		2348.68	1.00799
2346.64	1.01445		2346.71	0.9977		2346.64	1.00783
2344.59	1.01446		2344.66	0.997765		2344.59	1.00791
2342.54	1.01462		2342.62	0.997832		2342.54	1.00818
2340.49	1.01487		2340.57	0.99788		2340.49	1.00842
2338.45	1.01507		2338.52	0.997965		2338.45	1.00846
2336.4	1.01511		2336.47	0.998068		2336.4	1.0083
2334.35	1.01501		2334.43	0.998062		2334.35	1.00816
2332.3	1.0149		2332.38	0.997945		2332.3	1.0081
2330.25	1.01483		2330.33	0.997876		2330.25	1.00804
2328.21	1.01471		2328.28	0.9979		2328.21	1.00795
2326.16	1.01459		2326.24	0.997905		2326.16	1.00794
2324.11	1.01459		2324.19	0.997824		2324.11	1.00802
2322.06	1.01467		2322.14	0.99765		2322.06	1.00802
2320.02	1.01472		2320.09	0.997471		2320.02	1.00786
2317.97	1.0147		2318.04	0.997415		2317.97	1.00769
2315.92	1.01457		2316	0.99746		2315.92	1.00759
2313.87	1.01436		2313.95	0.99747		2313.87	1.00748
2311.83	1.01421		2311.9	0.997458		2311.83	1.00739
2309.78	1.01421		2309.85	0.997553		2309.78	1.00745
2307.73	1.01433		2307.81	0.997711		2307.73	1.00762
2305.68	1.01443		2305.76	0.997824		2305.68	1.00776
2303.63	1.01443		2303.71	0.99787		2303.63	1.00778
2301.59	1.01441		2301.66	0.997883		2301.59	1.00773
2299.54	1.01446		2299.61	0.997917		2299.54	1.00768
2297.49	1.0146		2297.57	0.997998		2297.49	1.00768
2295.44	1.01471		2295.52	0.998144		2295.44	1.00775
2293.4	1.01476		2293.47	0.99833		2293.4	1.00783
2291.35	1.01479		2291.42	0.998427		2291.35	1.00785
2289.3	1.01484		2289.38	0.99836		2289.3	1.00785
2287.25	1.01487		2287.33	0.998277		2287.25	1.00791
2285.21	1.01487		2285.28	0.998271		2285.21	1.00796
2283.16	1.01483		2283.23	0.998268		2283.16	1.00794
2281.11	1.01478		2281.18	0.998271		2281.11	1.00791
2279.06	1.01475		2279.14	0.99827		2279.06	1.00792
2277.02	1.01476		2277.09	0.998277		2277.02	1.00788
2274.97	1.01484		2275.04	0.998305		2274.97	1.00779
2272.92	1.01499		2272.99	0.998287		2272.92	1.00776
2270.87	1.01512		2270.95	0.998295		2270.87	1.00786
2268.82	1.01515		2268.9	0.998358		2268.82	1.00795
2266.78	1.01512		2266.85	0.998365		2266.78	1.00794
2264.73	1.01513		2264.8	0.998267		2264.73	1.00788
2262.68	1.01512		2262.76	0.99817		2262.68	1.00785
2260.63	1.0151		2260.71	0.998187		2260.63	1.0078
2258.59	1.01509		2258.66	0.998244		2258.59	1.00772
2256.54	1.01504		2256.61	0.998282		2256.54	1.0077
2254.49	1.01493		2254.56	0.99836		2254.49	1.00778
2252.44	1.01485		2252.52	0.998441		2252.44	1.00788
2250.4	1.01476		2250.47	0.99843		2250.4	1.00789
2248.35	1.01468		2248.42	0.998347		2248.35	1.00785
2246.3	1.01471		2246.37	0.998304		2246.3	1.0078
2244.25	1.0148		2244.33	0.998341		2244.25	1.00777
2242.2	1.01484		2242.28	0.998374		2242.2	1.0078
2240.16	1.01482		2240.23	0.998382		2240.16	1.00791
2238.11	1.01483		2238.18	0.998419		2238.11	1.00798
2236.06	1.0149		2236.13	0.998475		2236.06	1.00798
2234.01	1.015		2234.09	0.998503		2234.01	1.00799
2231.97	1.01512		2232.04	0.998503		2231.97	1.00802
2229.92	1.01517		2229.99	0.998509		2229.92	1.00803
2227.87	1.01514		2227.94	0.998477		2227.87	1.00801
2225.82	1.01507		2225.9	0.998383		2225.82	1.0079
2223.78	1.01497		2223.85	0.998322		2223.78	1.00786
2221.73	1.01493		2221.8	0.998335		2221.73	1.00798
2219.68	1.01506		2219.75	0.998343		2219.68	1.00807
2217.63	1.0152		2217.7	0.998328		2217.63	1.00799
2215.58	1.01519		2215.66	0.998304		2215.58	1.00789
2213.54	1.01514		2213.61	0.998253		2213.54	1.00788
2211.49	1.01511		2211.56	0.99821		2211.49	1.00788
2209.44	1.01507		2209.51	0.998244		2209.44	1.00791
2207.39	1.01504		2207.47	0.998378		2207.39	1.008
2205.35	1.01502		2205.42	0.998536		2205.35	1.00802
2203.3	1.01504		2203.37	0.998608		2203.3	1.00798
2201.25	1.01508		2201.32	0.998617		2201.25	1.00797
2199.2	1.01509		2199.28	0.998582		2199.2	1.008
2197.16	1.01508		2197.23	0.998502		2197.16	1.00798
2195.11	1.01511		2195.18	0.998464		2195.11	1.00789
2193.06	1.01519		2193.13	0.998441		2193.06	1.00781
2191.01	1.0152		2191.08	0.998406		2191.01	1.00781
2188.97	1.01513		2189.04	0.998432		2188.97	1.00784
2186.92	1.01506		2186.99	0.99847		2186.92	1.00788
2184.87	1.01504		2184.94	0.998454		2184.87	1.00797
2182.82	1.01504		2182.89	0.9984		2182.82	1.00799
2180.77	1.01509		2180.85	0.998331		2180.77	1.00787
2178.73	1.01508		2178.8	0.998299		2178.73	1.00781
2176.68	1.015		2176.75	0.998301		2176.68	1.00798
2174.63	1.01498		2174.7	0.998279		2174.63	1.00816
2172.58	1.01502		2172.65	0.998262		2172.58	1.00813
2170.54	1.01506		2170.61	0.998291		2170.54	1.00801
2168.49	1.01511		2168.56	0.998375		2168.49	1.00795
2166.44	1.01508		2166.51	0.99845		2166.44	1.00791
2164.39	1.01493		2164.46	0.998416		2164.39	1.00785
2162.35	1.01481		2162.42	0.998375		2162.35	1.00788
2160.3	1.01476		2160.37	0.998471		2160.3	1.00799
2158.25	1.01479		2158.32	0.99855		2158.25	1.00801
2156.2	1.01493		2156.27	0.998458		2156.2	1.00795
2154.15	1.01511		2154.22	0.998326		2154.15	1.00793
2152.11	1.01518		2152.18	0.99831		2152.11	1.00795
2150.06	1.01516		2150.13	0.998405		2150.06	1.00798
2148.01	1.01511		2148.08	0.998453		2148.01	1.00801
2145.96	1.01508		2146.03	0.998397		2145.96	1.00804
2143.92	1.01503		2143.99	0.998365		2143.92	1.00802
2141.87	1.01497		2141.94	0.998379		2141.87	1.00791
2139.82	1.01494		2139.89	0.99839		2139.82	1.00787
2137.77	1.01496		2137.84	0.998412		2137.77	1.00792
2135.73	1.01503		2135.8	0.998474		2135.73	1.008
2133.68	1.01514		2133.75	0.998555		2133.68	1.00805
2131.63	1.01518		2131.7	0.998572		2131.63	1.00809
2129.58	1.01513		2129.65	0.998507		2129.58	1.00807
2127.53	1.01506		2127.6	0.998446		2127.53	1.00796
2125.49	1.01505		2125.56	0.998415		2125.49	1.00781
2123.44	1.01505		2123.51	0.998404		2123.44	1.00775
2121.39	1.01495		2121.46	0.998446		2121.39	1.00778
2119.34	1.01486		2119.41	0.998484		2119.34	1.00788
2117.3	1.01486		2117.37	0.998435		2117.3	1.00798
2115.25	1.01491		2115.32	0.998402		2115.25	1.00806
2113.2	1.015		2113.27	0.998442		2113.2	1.00807
2111.15	1.01511		2111.22	0.998407		2111.15	1.00804
2109.11	1.01512		2109.17	0.998312		2109.11	1.00805
2107.06	1.01509		2107.13	0.998319		2107.06	1.00805
2105.01	1.01507		2105.08	0.998405		2105.01	1.00796
2102.96	1.01506		2103.03	0.998425		2102.96	1.00786
2100.92	1.01506		2100.98	0.998394		2100.92	1.00788
2098.87	1.015		2098.94	0.998423		2098.87	1.00798
2096.82	1.01498		2096.89	0.99847		2096.82	1.00804
2094.77	1.01499		2094.84	0.998528		2094.77	1.00799
2092.72	1.01498		2092.79	0.998583		2092.72	1.00789
2090.68	1.01496		2090.74	0.99857		2090.68	1.00787
2088.63	1.01497		2088.7	0.998525		2088.63	1.00791
2086.58	1.01488		2086.65	0.998504		2086.58	1.0079
2084.53	1.01477		2084.6	0.998522		2084.53	1.00791
2082.49	1.01473		2082.55	0.99852		2082.49	1.00798
2080.44	1.01472		2080.51	0.998485		2080.44	1.00801
2078.39	1.01468		2078.46	0.998442		2078.39	1.00796
2076.34	1.01473		2076.41	0.99834		2076.34	1.00786
2074.3	1.01493		2074.36	0.998242		2074.3	1.00773
2072.25	1.01512		2072.32	0.998235		2072.25	1.00764
2070.2	1.01517		2070.27	0.998252		2070.2	1.00764
2068.15	1.01504		2068.22	0.998177		2068.15	1.00772
2066.1	1.01485		2066.17	0.998038		2066.1	1.00783
2064.06	1.01478		2064.12	0.998023		2064.06	1.0079
2062.01	1.01484		2062.08	0.998117		2062.01	1.00792
2059.96	1.0149		2060.03	0.998216		2059.96	1.00787
2057.91	1.01492		2057.98	0.998333		2057.91	1.00781
2055.87	1.01496		2055.93	0.998432		2055.87	1.00783
2053.82	1.01498		2053.89	0.998454		2053.82	1.00788
2051.77	1.01493		2051.84	0.998381		2051.77	1.00787
2049.72	1.01482		2049.79	0.998343		2049.72	1.00779
2047.68	1.01473		2047.74	0.998408		2047.68	1.00778
2045.63	1.0148		2045.69	0.998376		2045.63	1.00783
2043.58	1.01496		2043.65	0.99817		2043.58	1.00781
2041.53	1.01507		2041.6	0.998041		2041.53	1.00777
2039.48	1.01514		2039.55	0.998096		2039.48	1.00776
2037.44	1.01504		2037.5	0.998194		2037.44	1.00776
2035.39	1.0148		2035.46	0.998295		2035.39	1.00774
2033.34	1.01464		2033.41	0.998327		2033.34	1.0077
2031.29	1.01465		2031.36	0.998246		2031.29	1.00768
2029.25	1.01474		2029.31	0.998208		2029.25	1.00772
2027.2	1.01481		2027.26	0.998227		2027.2	1.00781
2025.15	1.01479		2025.22	0.998184		2025.15	1.0079
2023.1	1.0147		2023.17	0.998123		2023.1	1.00789
2021.06	1.01462		2021.12	0.998059		2021.06	1.00779
2019.01	1.0146		2019.07	0.997872		2019.01	1.00771
2016.96	1.01465		2017.03	0.997739		2016.96	1.00765
2014.91	1.01473		2014.98	0.997885		2014.91	1.00762
2012.87	1.01478		2012.93	0.998064		2012.87	1.00764
2010.82	1.01477		2010.88	0.998137		2010.82	1.00775
2008.77	1.0148		2008.84	0.998154		2008.77	1.0079
2006.72	1.01486		2006.79	0.998136		2006.72	1.00794
2004.67	1.01491		2004.74	0.998214		2004.67	1.00786
2002.63	1.01501		2002.69	0.998352		2002.63	1.00779
2000.58	1.01516		2000.64	0.998379		2000.58	1.0078
1998.53	1.01528		1998.6	0.998311		1998.53	1.00779
1996.48	1.01527		1996.55	0.998211		1996.48	1.00768
1994.44	1.01515		1994.5	0.99792		1994.44	1.00755
1992.39	1.01497		1992.45	0.997546		1992.39	1.0075
1990.34	1.01484		1990.41	0.997558		1990.34	1.00756
1988.29	1.01484		1988.36	0.997878		1988.29	1.00766
1986.25	1.01495		1986.31	0.998191		1986.25	1.0078
1984.2	1.01509		1984.26	0.998377		1984.2	1.00792
1982.15	1.0152		1982.21	0.998403		1982.15	1.00791
1980.1	1.01526		1980.17	0.998369		1980.1	1.00789
1978.05	1.01529		1978.12	0.99831		1978.05	1.00797
1976.01	1.01525		1976.07	0.998236		1976.01	1.00805
1973.96	1.01517		1974.02	0.998227		1973.96	1.00808
1971.91	1.01507		1971.98	0.998306		1971.91	1.00806
1969.86	1.015		1969.93	0.998194		1969.86	1.00792
1967.82	1.01499		1967.88	0.997855		1967.82	1.00778
1965.77	1.01503		1965.83	0.997876		1965.77	1.00787
1963.72	1.01507		1963.78	0.998228		1963.72	1.00805
1961.67	1.01511		1961.74	0.998396		1961.67	1.00807
1959.63	1.01512		1959.69	0.998395		1959.63	1.00793
1957.58	1.01507		1957.64	0.99835		1957.58	1.00776
1955.53	1.01503		1955.59	0.99831		1955.53	1.00766
1953.48	1.01509		1953.55	0.99836		1953.48	1.00767
1951.43	1.0152		1951.5	0.998427		1951.43	1.00771
1949.39	1.01527		1949.45	0.998325		1949.39	1.0077
1947.34	1.01528		1947.4	0.998027		1947.34	1.00764
1945.29	1.01521		1945.36	0.997643		1945.29	1.00758
1943.24	1.0151		1943.31	0.997347		1943.24	1.00751
1941.2	1.01507		1941.26	0.997554		1941.2	1.00761
1939.15	1.01507		1939.21	0.998055		1939.15	1.0078
1937.1	1.01502		1937.16	0.998216		1937.1	1.00785
1935.05	1.01493		1935.12	0.998131		1935.05	1.00784
1933.01	1.01486		1933.07	0.998104		1933.01	1.00787
1930.96	1.01482		1931.02	0.998132		1930.96	1.00787
1928.91	1.01481		1928.97	0.998144		1928.91	1.00782
1926.86	1.01482		1926.93	0.997972		1926.86	1.00772
1924.81	1.0148		1924.88	0.997435		1924.81	1.00752
1922.77	1.01471		1922.83	0.996959		1922.77	1.00731
1920.72	1.01464		1920.78	0.996956		1920.72	1.00733
1918.67	1.01465		1918.73	0.997081		1918.67	1.00751
1916.62	1.01472		1916.69	0.997413		1916.62	1.00772
1914.58	1.0148		1914.64	0.9979		1914.58	1.00781
1912.53	1.01483		1912.59	0.998013		1912.53	1.00776
1910.48	1.0148		1910.54	0.997795		1910.48	1.00768
1908.43	1.01476		1908.5	0.997725		1908.43	1.00768
1906.39	1.01473		1906.45	0.997916		1906.39	1.00779
1904.34	1.01471		1904.4	0.998064		1904.34	1.00786
1902.29	1.01472		1902.35	0.998119		1902.29	1.00786
1900.24	1.01478		1900.3	0.998184		1900.24	1.00785
1898.2	1.01489		1898.26	0.998133		1898.2	1.00778
1896.15	1.01503		1896.21	0.997927		1896.15	1.00768
1894.1	1.01511		1894.16	0.997805		1894.1	1.00767
1892.05	1.01509		1892.11	0.997641		1892.05	1.0077
1890	1.015		1890.07	0.99739		1890	1.0077
1887.96	1.01493		1888.02	0.997573		1887.96	1.00769
1885.91	1.01489		1885.97	0.997935		1885.91	1.00768
1883.86	1.01485		1883.92	0.998051		1883.86	1.0077
1881.81	1.01482		1881.87	0.998091		1881.81	1.00778
1879.77	1.01481		1879.83	0.998143		1879.77	1.00784
1877.72	1.01479		1877.78	0.998214		1877.72	1.00786
1875.67	1.0148		1875.73	0.998241		1875.67	1.00791
1873.62	1.01487		1873.68	0.998021		1873.62	1.00788
1871.58	1.01502		1871.64	0.997236		1871.58	1.00759
1869.53	1.01517		1869.59	0.996098		1869.53	1.00728
1867.48	1.01524		1867.54	0.996064		1867.48	1.00747
1865.43	1.01525		1865.49	0.997232		1865.43	1.00781
1863.38	1.01521		1863.45	0.998032		1863.38	1.00793
1861.34	1.01516		1861.4	0.998189		1861.34	1.00794
1859.29	1.01519		1859.35	0.998226		1859.29	1.00792
1857.24	1.01531		1857.3	0.998392		1857.24	1.00796
1855.19	1.0154		1855.25	0.998574		1855.19	1.00806
1853.15	1.01539		1853.21	0.998644		1853.15	1.00811
1851.1	1.0153		1851.16	0.998461		1851.1	1.00806
1849.05	1.01519		1849.11	0.997846		1849.05	1.00795
1847	1.01512		1847.06	0.9969		1847	1.00782
1844.96	1.01511		1845.02	0.996118		1844.96	1.00774
1842.91	1.01512		1842.97	0.996493		1842.91	1.00779
1840.86	1.01508		1840.92	0.997552		1840.86	1.00785
1838.81	1.01501		1838.87	0.998019		1838.81	1.00786
1836.76	1.015		1836.82	0.998003		1836.76	1.00793
1834.72	1.01506		1834.78	0.997983		1834.72	1.00797
1832.67	1.01517		1832.73	0.99762		1832.67	1.00781
1830.62	1.01527		1830.68	0.996737		1830.62	1.00758
1828.57	1.0153		1828.63	0.99637		1828.57	1.0076
1826.53	1.01526		1826.59	0.99669		1826.53	1.00776
1824.48	1.01522		1824.54	0.997142		1824.48	1.00789
1822.43	1.01522		1822.49	0.997787		1822.43	1.00805
1820.38	1.01518		1820.44	0.998186		1820.38	1.00817
1818.34	1.0151		1818.39	0.998184		1818.34	1.00816
1816.29	1.01506		1816.35	0.998129		1816.29	1.00812
1814.24	1.01505		1814.3	0.997887		1814.24	1.00804
1812.19	1.0151		1812.25	0.997292		1812.19	1.00786
1810.15	1.01518		1810.2	0.997039		1810.15	1.00779
1808.1	1.0152		1808.16	0.997508		1808.1	1.00794
1806.05	1.01514		1806.11	0.99798		1806.05	1.00798
1804	1.01501		1804.06	0.997753		1804	1.00779
1801.95	1.01483		1802.01	0.996876		1801.95	1.00757
1799.91	1.01474		1799.97	0.99638		1799.91	1.00756
1797.86	1.01473		1797.92	0.996541		1797.86	1.00759
1795.81	1.01472		1795.87	0.996411		1795.81	1.00749
1793.76	1.01479		1793.82	0.995661		1793.76	1.00736
1791.72	1.01493		1791.77	0.995431		1791.72	1.00734
1789.67	1.01494		1789.73	0.99666		1789.67	1.00763
1787.62	1.01475		1787.68	0.997616		1787.62	1.00789
1785.57	1.01456		1785.63	0.997585		1785.57	1.00792
1783.53	1.01459		1783.58	0.997287		1783.53	1.00784
1781.48	1.01477		1781.54	0.997061		1781.48	1.00775
1779.43	1.01481		1779.49	0.997034		1779.43	1.00773
1777.38	1.01463		1777.44	0.997068		1777.38	1.00776
1775.33	1.01453		1775.39	0.996427		1775.33	1.00765
1773.29	1.01464		1773.34	0.995177		1773.29	1.00749
1771.24	1.01476		1771.3	0.994891		1771.24	1.00748
1769.19	1.0147		1769.25	0.995958		1769.19	1.00754
1767.14	1.01461		1767.2	0.996992		1767.14	1.00771
1765.1	1.0146		1765.15	0.997287		1765.1	1.00783
1763.05	1.01467		1763.11	0.996743		1763.05	1.00764
1761	1.01473		1761.06	0.996336		1761	1.00753
1758.95	1.01471		1759.01	0.996529		1758.95	1.00768
1756.91	1.01463		1756.96	0.996738		1756.91	1.00786
1754.86	1.01454		1754.91	0.996877		1754.86	1.00791
1752.81	1.01455		1752.87	0.996241		1752.81	1.0077
1750.76	1.01475		1750.82	0.994661		1750.76	1.00739
1748.71	1.01492		1748.77	0.993873		1748.71	1.00742
1746.67	1.01482		1746.72	0.994397		1746.67	1.00757
1744.62	1.01468		1744.68	0.994982		1744.62	1.00752
1742.57	1.01474		1742.63	0.995329		1742.57	1.00751
1740.52	1.01484		1740.58	0.995585		1740.52	1.00765
1738.48	1.0148		1738.53	0.995809		1738.48	1.00764
1736.43	1.01474		1736.49	0.995356		1736.43	1.00729
1734.38	1.01478		1734.44	0.993921		1734.38	1.00686
1732.33	1.01483		1732.39	0.993859		1732.33	1.00709
1730.29	1.01478		1730.34	0.995485		1730.29	1.00761
1728.24	1.01466		1728.29	0.996945		1728.24	1.00798
1726.19	1.01457		1726.25	0.997562		1726.19	1.00815
1724.14	1.01453		1724.2	0.997422		1724.14	1.00817
1722.1	1.0145		1722.15	0.997019		1722.1	1.00809
1720.05	1.01451		1720.1	0.995964		1720.05	1.00769
1718	1.01464		1718.06	0.993738		1718	1.00701
1715.95	1.01474		1716.01	0.99285		1715.95	1.00699
1713.9	1.01462		1713.96	0.994691		1713.9	1.00756
1711.86	1.01436		1711.91	0.996341		1711.86	1.0078
1709.81	1.01421		1709.86	0.996789		1709.81	1.00777
1707.76	1.01421		1707.82	0.996171		1707.76	1.00766
1705.71	1.01418		1705.77	0.995142		1705.71	1.00759
1703.67	1.01403		1703.72	0.994501		1703.67	1.00745
1701.62	1.01399		1701.67	0.993683		1701.62	1.00714
1699.57	1.01425		1699.63	0.992427		1699.57	1.0068
1697.52	1.01457		1697.58	0.992307		1697.52	1.0068
1695.48	1.01453		1695.53	0.993964		1695.48	1.00734
1693.43	1.01408		1693.48	0.995894		1693.43	1.00784
1691.38	1.01366		1691.43	0.996358		1691.38	1.00782
1689.33	1.01358		1689.39	0.9957		1689.33	1.00757
1687.28	1.0138		1687.34	0.994672		1687.28	1.00726
1685.24	1.01406		1685.29	0.993095		1685.24	1.00684
1683.19	1.01405		1683.24	0.992469		1683.19	1.0067
1681.14	1.01377		1681.2	0.993909		1681.14	1.00696
1679.09	1.01343		1679.15	0.995065		1679.09	1.00706
1677.05	1.01312		1677.1	0.995332		1677.05	1.00694
1675	1.01279		1675.05	0.994915		1675	1.00672
1672.95	1.01242		1673.01	0.994291		1672.95	1.00647
1670.9	1.01174		1670.96	0.993318		1670.9	1.00606
1668.86	1.01046		1668.91	0.992963		1668.86	1.0059
1666.81	1.00897		1666.86	0.993703		1666.81	1.00593
1664.76	1.00738		1664.81	0.99352		1664.76	1.00559
1662.71	1.00528		1662.77	0.992249		1662.71	1.00484
1660.66	1.00309		1660.72	0.991533		1660.66	1.00398
1658.62	1.00163		1658.67	0.991073		1658.62	1.00316
1656.57	1.00091		1656.62	0.989553		1656.57	1.00226
1654.52	0.999987		1654.58	0.98626		1654.52	1.00087
1652.47	0.998133		1652.53	0.982326		1652.47	0.998432
1650.43	0.997084		1650.48	0.981617		1650.43	0.997078
1648.38	0.997708		1648.43	0.981028		1648.38	0.996417
1646.33	0.999439		1646.38	0.981866		1646.33	0.996903
1644.28	1.00146		1644.34	0.985945		1644.28	0.998903
1642.24	1.00345		1642.29	0.989414		1642.24	1.0008
1640.19	1.0055		1640.24	0.991147		1640.19	1.00231
1638.14	1.00757		1638.19	0.99117		1638.14	1.00332
1636.09	1.00952		1636.15	0.990969		1636.09	1.00439
1634.05	1.01082		1634.1	0.993179		1634.05	1.00582
1632	1.01129		1632.05	0.995237		1632	1.00642
1629.95	1.01152		1630	0.995791		1629.95	1.00644
1627.9	1.0118		1627.95	0.995559		1627.9	1.00638
1625.85	1.01198		1625.91	0.995162		1625.85	1.00633
1623.81	1.01197		1623.86	0.994772		1623.81	1.00635
1621.76	1.01179		1621.81	0.995027		1621.76	1.00654
1619.71	1.01147		1619.76	0.995221		1619.71	1.00655
1617.66	1.01079		1617.72	0.994437		1617.66	1.00623
1615.62	1.00944		1615.67	0.994028		1615.62	1.00584
1613.57	1.00773		1613.62	0.994325		1613.57	1.00538
1611.52	1.00582		1611.57	0.993599		1611.52	1.00445
1609.47	1.00321		1609.53	0.991648		1609.47	1.0029
1607.43	0.999398		1607.48	0.989038		1607.43	1.00071
1605.38	0.994309		1605.43	0.985661		1605.38	0.997621
1603.33	0.988346		1603.38	0.981323		1603.33	0.993587
1601.28	0.982761		1601.33	0.977208		1601.28	0.989732
1599.23	0.97925		1599.29	0.974755		1599.23	0.987599
1597.19	0.978548		1597.24	0.974094		1597.19	0.987359
1595.14	0.980245		1595.19	0.975066		1595.14	0.988514
1593.09	0.983435		1593.14	0.977638		1593.09	0.990661
1591.04	0.987299		1591.1	0.98107		1591.04	0.993339
1589	0.991356		1589.05	0.984402		1589	0.996092
1586.95	0.995202		1587	0.987141		1586.95	0.998487
1584.9	0.998421		1584.95	0.989162		1584.9	1.00025
1582.85	1.00079		1582.9	0.99054		1582.85	1.00139
1580.81	1.00248		1580.86	0.991254		1580.81	1.00205
1578.76	1.00393		1578.81	0.990996		1578.76	1.00243
1576.71	1.00542		1576.76	0.990344		1576.71	1.00297
1574.66	1.00666		1574.71	0.991456		1574.66	1.00385
1572.61	1.00757		1572.67	0.992865		1572.61	1.00432
1570.57	1.00855		1570.62	0.993021		1570.57	1.00464
1568.52	1.00947		1568.57	0.993247		1568.52	1.00527
1566.47	1.01002		1566.52	0.994049		1566.47	1.00575
1564.42	1.0104		1564.47	0.994404		1564.42	1.00588
1562.38	1.01088		1562.43	0.993957		1562.38	1.0058
1560.33	1.01167		1560.38	0.991902		1560.33	1.00537
1558.28	1.01257		1558.33	0.989627		1558.28	1.00498
1556.23	1.0127		1556.28	0.991428		1556.23	1.00553
1554.19	1.01226		1554.24	0.993314		1554.19	1.00615
1552.14	1.01185		1552.19	0.994216		1552.14	1.00654
1550.09	1.01176		1550.14	0.994511		1550.09	1.00669
1548.04	1.01194		1548.09	0.994642		1548.04	1.0067
1546	1.01222		1546.05	0.993744		1546	1.00644
1543.95	1.0126		1544	0.991361		1543.95	1.00574
1541.9	1.01319		1541.95	0.988927		1541.9	1.00507
1539.85	1.01366		1539.9	0.989627		1539.85	1.00586
1537.8	1.01341		1537.85	0.992743		1537.8	1.00692
1535.76	1.01294		1535.81	0.993756		1535.76	1.00704
1533.71	1.01276		1533.76	0.993658		1533.71	1.00697
1531.66	1.01278		1531.71	0.99435		1531.66	1.00711
1529.61	1.01274		1529.66	0.994703		1529.61	1.00704
1527.57	1.0126		1527.62	0.993643		1527.57	1.00669
1525.52	1.01246		1525.57	0.992199		1525.52	1.00636
1523.47	1.01242		1523.52	0.991065		1523.47	1.00622
1521.42	1.01231		1521.47	0.990565		1521.42	1.0063
1519.38	1.01208		1519.42	0.991251		1519.38	1.00644
1517.33	1.01179		1517.38	0.991815		1517.33	1.0062
1515.28	1.01132		1515.33	0.992665		1515.28	1.00591
1513.23	1.01064		1513.28	0.993299		1513.23	1.00563
1511.18	1.00983		1511.23	0.99231		1511.18	1.00502
1509.14	1.00816		1509.19	0.989298		1509.14	1.00389
1507.09	1.00414		1507.14	0.985381		1507.09	1.00191
1505.04	0.999135		1505.09	0.985181		1505.04	1.00009
1502.99	0.995609		1503.04	0.985098		1502.99	0.998291
1500.95	0.992041		1500.99	0.982481		1500.95	0.995499
1498.9	0.98486		1498.95	0.977009		1498.9	0.990958
1496.85	0.971374		1496.9	0.968157		1496.85	0.983454
1494.8	0.955747		1494.85	0.959157		1494.8	0.97572
1492.76	0.944493		1492.8	0.952665		1492.76	0.970823
1490.71	0.940409		1490.76	0.948086		1490.71	0.968822
1488.66	0.947075		1488.71	0.951186		1488.66	0.973384
1486.61	0.962707		1486.66	0.963488		1486.61	0.983027
1484.56	0.978459		1484.61	0.975054		1484.56	0.990985
1482.52	0.990072		1482.57	0.982768		1482.52	0.996492
1480.47	0.99769		1480.52	0.987589		1480.47	1.00021
1478.42	1.00214		1478.47	0.990009		1478.42	1.00221
1476.37	1.0047		1476.42	0.990452		1476.37	1.00305
1474.33	1.00648		1474.37	0.98985		1474.33	1.00347
1472.28	1.00784		1472.33	0.990542		1472.28	1.00433
1470.23	1.00864		1470.28	0.992993		1470.23	1.00516
1468.18	1.00912		1468.23	0.994371		1468.18	1.0053
1466.14	1.00954		1466.18	0.994269		1466.14	1.00522
1464.09	1.00988		1464.14	0.99418		1464.09	1.00538
1462.04	1.0101		1462.09	0.994398		1462.04	1.00544
1459.99	1.01031		1460.04	0.99316		1459.99	1.005
1457.94	1.01054		1457.99	0.990384		1457.94	1.00444
1455.9	1.01068		1455.94	0.990716		1455.9	1.0049
1453.85	1.01072		1453.9	0.993462		1453.85	1.00557
1451.8	1.01079		1451.85	0.994937		1451.8	1.00578
1449.75	1.01104		1449.8	0.995257		1449.75	1.00582
1447.71	1.01143		1447.75	0.995267		1447.71	1.00603
1445.66	1.01176		1445.71	0.995798		1445.66	1.0064
1443.61	1.01195		1443.66	0.996433		1443.61	1.00659
1441.56	1.01205		1441.61	0.996688		1441.56	1.00661
1439.52	1.01209		1439.56	0.996327		1439.52	1.00657
1437.47	1.01209		1437.51	0.995378		1437.47	1.00655
1435.42	1.01212		1435.47	0.995243		1435.42	1.00673
1433.37	1.01216		1433.42	0.995978		1433.37	1.00681
1431.33	1.01219		1431.37	0.996192		1431.33	1.00669
1429.28	1.01216		1429.32	0.9961		1429.28	1.00663
1427.23	1.01191		1427.28	0.996036		1427.23	1.00651
1425.18	1.01126		1425.23	0.995452		1425.18	1.00601
1423.13	1.01035		1423.18	0.994543		1423.13	1.0053
1421.09	1.00935		1421.13	0.993486		1421.09	1.00475
1419.04	1.00828		1419.09	0.992125		1419.04	1.00454
1416.99	1.00751		1417.04	0.992351		1416.99	1.00481
1414.94	1.0073		1414.99	0.993695		1414.94	1.00501
1412.9	1.00742		1412.94	0.994343		1412.9	1.00492
1410.85	1.00777		1410.89	0.994509		1410.85	1.00495
1408.8	1.00845		1408.85	0.994766		1408.8	1.00534
1406.75	1.00945		1406.8	0.994873		1406.75	1.00575
1404.71	1.01058		1404.75	0.995092		1404.71	1.00612
1402.66	1.01154		1402.7	0.995702		1402.66	1.00654
1400.61	1.0121		1400.66	0.995776		1400.61	1.00676
1398.56	1.01237		1398.61	0.995101		1398.56	1.00672
1396.51	1.01262		1396.56	0.994628		1396.51	1.0066
1394.47	1.01294		1394.51	0.995282		1394.47	1.00678
1392.42	1.01317		1392.46	0.99656		1392.42	1.00714
1390.37	1.01325		1390.42	0.996898		1390.37	1.00717
1388.32	1.0133		1388.37	0.996357		1388.32	1.00692
1386.28	1.01337		1386.32	0.99648		1386.28	1.00693
1384.23	1.01341		1384.27	0.997348		1384.23	1.00725
1382.18	1.01342		1382.23	0.997735		1382.18	1.00743
1380.13	1.01338		1380.18	0.997568		1380.13	1.0074
1378.09	1.01335		1378.13	0.997163		1378.09	1.00725
1376.04	1.01339		1376.08	0.996497		1376.04	1.00704
1373.99	1.01349		1374.03	0.996185		1373.99	1.00697
1371.94	1.01358		1371.99	0.996752		1371.94	1.0071
1369.89	1.01366		1369.94	0.997246		1369.89	1.00726
1367.85	1.01378		1367.89	0.997384		1367.85	1.00738
1365.8	1.01383		1365.84	0.997211		1365.8	1.00736
1363.75	1.01374		1363.8	0.996558		1363.75	1.00714
1361.7	1.01367		1361.75	0.99646		1361.7	1.00712
1359.66	1.01378		1359.7	0.997279		1359.66	1.00742
1357.61	1.01397		1357.65	0.997865		1357.61	1.00766
1355.56	1.0141		1355.61	0.998049		1355.56	1.00775
1353.51	1.01415		1353.56	0.998141		1353.51	1.00775
1351.47	1.01417		1351.51	0.998133		1351.47	1.0077
1349.42	1.01415		1349.46	0.998095		1349.42	1.00762
1347.37	1.01411		1347.41	0.998149		1347.37	1.00757
1345.32	1.01397		1345.37	0.998122		1345.32	1.00753
1343.28	1.01369		1343.32	0.997656		1343.28	1.00733
1341.23	1.01333		1341.27	0.996487		1341.23	1.00682
1339.18	1.01304		1339.22	0.995519		1339.18	1.00647
1337.13	1.01294		1337.18	0.995919		1337.13	1.00669
1335.08	1.01286		1335.13	0.996707		1335.08	1.00689
1333.04	1.01264		1333.08	0.99693		1333.04	1.00667
1330.99	1.01218		1331.03	0.996735		1330.99	1.00617
1328.94	1.01153		1328.98	0.996326		1328.94	1.00564
1326.89	1.01067		1326.94	0.99563		1326.89	1.00509
1324.85	1.00957		1324.89	0.994671		1324.85	1.00433
1322.8	1.00826		1322.84	0.993572		1322.8	1.00333
1320.75	1.00675		1320.79	0.992179		1320.75	1.00215
1318.7	1.00488		1318.75	0.990358		1318.7	1.00072
1316.66	1.00253		1316.7	0.988218		1316.66	0.998948
1314.61	0.99971		1314.65	0.985674		1314.61	0.996667
1312.56	0.996811		1312.6	0.983129		1312.56	0.994258
1310.51	0.994603		1310.55	0.98174		1310.51	0.992935
1308.46	0.993529		1308.51	0.981942		1308.46	0.993294
1306.42	0.993584		1306.46	0.983349		1306.42	0.994796
1304.37	0.994716		1304.41	0.985399		1304.37	0.996684
1302.32	0.996759		1302.36	0.987547		1302.32	0.998595
1300.27	0.999183		1300.32	0.989437		1300.27	1.00029
1298.23	1.00126		1298.27	0.99086		1298.23	1.00147
1296.18	1.00257		1296.22	0.991663		1296.18	1.0021
1294.13	1.00299		1294.17	0.991688		1294.13	1.00205
1292.08	1.00239		1292.13	0.990756		1292.08	1.00107
1290.04	1.00082		1290.08	0.988927		1290.04	0.999305
1287.99	0.9986		1288.03	0.986796		1287.99	0.997415
1285.94	0.996234		1285.98	0.985268		1285.94	0.996203
1283.89	0.994101		1283.93	0.984724		1283.89	0.995906
1281.84	0.992427		1281.89	0.984871		1281.84	0.996192
1279.8	0.991528		1279.84	0.985346		1279.8	0.996805
1277.75	0.991658		1277.79	0.986002		1277.75	0.997635
1275.7	0.992811		1275.74	0.98685		1275.7	0.998516
1273.65	0.99477		1273.7	0.987812		1273.65	0.999324
1271.61	0.997023		1271.65	0.98875		1271.61	1.00006
1269.56	0.998855		1269.6	0.989583		1269.56	1.0007
1267.51	0.999751		1267.55	0.990184		1267.51	1.00113
1265.46	0.999638		1265.5	0.990368		1265.46	1.00118
1263.42	0.998695		1263.46	0.990031		1263.42	1.00076
1261.37	0.997083		1261.41	0.989204		1261.37	0.999981
1259.32	0.995097		1259.36	0.988077		1259.32	0.99903
1257.27	0.993176		1257.31	0.986915		1257.27	0.998085
1255.23	0.991582		1255.27	0.985797		1255.23	0.997186
1253.18	0.990388		1253.22	0.984689		1253.18	0.996179
1251.13	0.989462		1251.17	0.983468		1251.13	0.994769
1249.08	0.988431		1249.12	0.981875		1249.08	0.992922
1247.03	0.98684		1247.07	0.979799		1247.03	0.990872
1244.99	0.984214		1245.03	0.97729		1244.99	0.988607
1242.94	0.980264		1242.98	0.974403		1242.94	0.985958
1240.89	0.975032		1240.93	0.971188		1240.89	0.982991
1238.84	0.96875		1238.88	0.96761		1238.84	0.979838
1236.8	0.961676		1236.84	0.963444		1236.8	0.976371
1234.75	0.953917		1234.79	0.95849		1234.75	0.972347
1232.7	0.945571		1232.74	0.952938		1232.7	0.967834
1230.65	0.93704		1230.69	0.947234		1230.65	0.963257
1228.61	0.929141		1228.65	0.941918		1228.61	0.959296
1226.56	0.923021		1226.6	0.937874		1226.56	0.956869
1224.51	0.920183		1224.55	0.936393		1224.51	0.956878
1222.46	0.922194		1222.5	0.938545		1222.46	0.959885
1220.41	0.929586		1220.45	0.944378		1220.41	0.965604
1218.37	0.941279		1218.41	0.952778		1218.37	0.972825
1216.32	0.954907		1216.36	0.961878		1216.32	0.980111
1214.27	0.967887		1214.31	0.970054		1214.27	0.986453
1212.22	0.978586		1212.26	0.976589		1212.22	0.991352
1210.18	0.986357		1210.22	0.981327		1210.18	0.994766
1208.13	0.991204		1208.17	0.984421		1208.13	0.997064
1206.08	0.993786		1206.12	0.986294		1206.08	0.998519
1204.03	0.995124		1204.07	0.98733		1204.03	0.999225
1201.99	0.995816		1202.02	0.987809		1201.99	0.999425
1199.94	0.995536		1199.98	0.987687		1199.94	0.99919
1197.89	0.993237		1197.93	0.986415		1197.89	0.998159
1195.84	0.987844		1195.88	0.983391		1195.84	0.995689
1193.79	0.979372		1193.83	0.978376		1193.79	0.991413
1191.75	0.969794		1191.79	0.972186		1191.75	0.986224
1189.7	0.962797		1189.74	0.967146		1189.7	0.982257
1187.65	0.961812		1187.69	0.965787		1187.65	0.981533
1185.6	0.967493		1185.64	0.968732		1185.6	0.984354
1183.56	0.976958		1183.59	0.974249		1183.56	0.989018
1181.51	0.986032		1181.55	0.97989		1181.51	0.993411
1179.46	0.992296		1179.5	0.984066		1179.46	0.996455
1177.41	0.995749		1177.45	0.986484		1177.41	0.998259
1175.37	0.997443		1175.4	0.987738		1175.37	0.999342
1173.32	0.998339		1173.36	0.988513		1173.32	1.00001
1171.27	0.998633		1171.31	0.988867		1171.27	1.00021
1169.22	0.997196		1169.26	0.987973		1169.22	0.999293
1167.18	0.992118		1167.21	0.984195		1167.18	0.995839
1165.13	0.982569		1165.17	0.976506		1165.13	0.989044
1163.08	0.971099		1163.12	0.967564		1163.08	0.98161
1161.03	0.963535		1161.07	0.96301		1161.03	0.978615
1158.98	0.964129		1159.02	0.965426		1158.98	0.981668
1156.94	0.971426		1156.97	0.971818		1156.94	0.987456
1154.89	0.980265		1154.93	0.977754		1154.89	0.992245
1152.84	0.986564		1152.88	0.981298		1152.84	0.994846
1150.79	0.98955		1150.83	0.982996		1150.79	0.996012
1148.75	0.990758		1148.78	0.984085		1148.75	0.996905
1146.7	0.992141		1146.74	0.985393		1146.7	0.998074
1144.65	0.994751		1144.69	0.987182		1144.65	0.999453
1142.6	0.998313		1142.64	0.989211		1142.6	1.0009
1140.56	1.00178		1140.59	0.990992		1140.56	1.00222
1138.51	1.00433		1138.54	0.992274		1138.51	1.00313
1136.46	1.00588		1136.5	0.993118		1136.46	1.00373
1134.41	1.00686		1134.45	0.993675		1134.41	1.00423
1132.36	1.00767		1132.4	0.99405		1132.36	1.00466
1130.32	1.00829		1130.35	0.994349		1130.32	1.00498
1128.27	1.00867		1128.31	0.994671		1128.27	1.0052
1126.22	1.00897		1126.26	0.994912		1126.22	1.0053
1124.17	1.00917		1124.21	0.994963		1124.17	1.00523
1122.13	1.00906		1122.16	0.994803		1122.13	1.00502
1120.08	1.00844		1120.11	0.994188		1120.08	1.00446
1118.03	1.00732		1118.07	0.992939		1118.03	1.00328
1115.98	1.00603		1116.02	0.991702		1115.98	1.00205
1113.94	1.00521		1113.97	0.991377		1113.94	1.00174
1111.89	1.00513		1111.92	0.99189		1111.89	1.00224
1109.84	1.00547		1109.88	0.992518		1109.84	1.00281
1107.79	1.0057		1107.83	0.992766		1107.79	1.00308
1105.74	1.00557		1105.78	0.992436		1105.74	1.0029
1103.7	1.00523		1103.73	0.99161		1103.7	1.00222
1101.65	1.00503		1101.69	0.99079		1101.65	1.00156
1099.6	1.00514		1099.64	0.990652		1099.6	1.00156
1097.55	1.0055		1097.59	0.991345		1097.55	1.00224
1095.51	1.00606		1095.54	0.992409		1095.51	1.00315
1093.46	1.00686		1093.49	0.993427		1093.46	1.004
1091.41	1.00795		1091.45	0.994231		1091.41	1.00476
1089.36	1.00905		1089.4	0.994863		1089.36	1.00536
1087.32	1.00989		1087.35	0.995426		1087.32	1.00574
1085.27	1.01046		1085.3	0.995831		1085.27	1.006
1083.22	1.0109		1083.26	0.99604		1083.22	1.00621
1081.17	1.01125		1081.21	0.996238		1081.17	1.00638
1079.13	1.01147		1079.16	0.996446		1079.13	1.00645
1077.08	1.01164		1077.11	0.996474		1077.08	1.00646
1075.03	1.01177		1075.06	0.996367		1075.03	1.0065
1072.98	1.01182		1073.02	0.996401		1072.98	1.00652
1070.93	1.01181		1070.97	0.996605		1070.93	1.00648
1068.89	1.01186		1068.92	0.996755		1068.89	1.00643
1066.84	1.01197		1066.87	0.99681		1066.84	1.00643
1064.79	1.01212		1064.83	0.996869		1064.79	1.00642
1062.74	1.01217		1062.78	0.996898		1062.74	1.00641
1060.7	1.01211		1060.73	0.996875		1060.7	1.00648
1058.65	1.01212		1058.68	0.996888		1058.65	1.00656
1056.6	1.0122		1056.63	0.996963		1056.6	1.00654
1054.55	1.01237		1054.59	0.996964		1054.55	1.00649
1052.51	1.01259		1052.54	0.996908		1052.51	1.00654
1050.46	1.01269		1050.49	0.997004		1050.46	1.00668
1048.41	1.01264		1048.44	0.997191		1048.41	1.00683
1046.36	1.01257		1046.4	0.997262		1046.36	1.00698
1044.31	1.01254		1044.35	0.997274		1044.31	1.00706
1042.27	1.01245		1042.3	0.997308		1042.27	1.007
1040.22	1.0124		1040.25	0.997316		1040.22	1.00691
1038.17	1.01253		1038.21	0.997312		1038.17	1.00684
1036.12	1.01273		1036.16	0.997383		1036.12	1.00671
1034.08	1.01286		1034.11	0.997477		1034.08	1.00657
1032.03	1.01293		1032.06	0.997453		1032.03	1.00658
1029.98	1.013		1030.01	0.997331		1029.98	1.00674
1027.93	1.01312		1027.97	0.997309		1027.93	1.00696
1025.89	1.01324		1025.92	0.99738		1025.89	1.00713
1023.84	1.01318		1023.87	0.997325		1023.84	1.00713
1021.79	1.01276		1021.82	0.997209		1021.79	1.00696
1019.74	1.01186		1019.78	0.997023		1019.74	1.00667
1017.69	1.01055		1017.73	0.996465		1017.69	1.00617
1015.65	1.00868		1015.68	0.995258		1015.65	1.00503
1013.6	1.00651		1013.63	0.993624		1013.6	1.00348
1011.55	1.00544		1011.58	0.992688		1011.55	1.00269
1009.5	1.00641		1009.54	0.993241		1009.5	1.00328
1007.46	1.00849		1007.49	0.994632		1007.46	1.0045
1005.41	1.0103		1005.44	0.995856		1005.41	1.00562
1003.36	1.01148		1003.39	0.996643		1003.36	1.00635
1001.31	1.01217		1001.35	0.99706		1001.31	1.00663
999.266	1.01243		999.298	0.997196		999.266	1.00666
997.218	1.01246		997.25	0.99716		997.218	1.00672
995.17	1.01252		995.203	0.997079		995.17	1.00688
993.123	1.01263		993.155	0.997168		993.123	1.00693
991.075	1.01271		991.107	0.997399		991.075	1.00682
989.027	1.01284		989.059	0.997503		989.027	1.00677
986.98	1.013		987.012	0.997429		986.98	1.00684
984.932	1.01305		984.964	0.99737		984.932	1.00689
982.884	1.0129		982.916	0.997355		982.884	1.00694
980.837	1.01268		980.868	0.997277		980.837	1.00695
978.789	1.01254		978.821	0.997217		978.789	1.0068
976.741	1.01237		976.773	0.997205		976.741	1.00675
974.694	1.0122		974.725	0.99707		974.694	1.00678
972.646	1.01197		972.678	0.996766		972.646	1.00656
970.598	1.01151		970.63	0.996358		970.598	1.00607
968.551	1.01092		968.582	0.995925		968.551	1.00559
966.503	1.01051		966.534	0.995621		966.503	1.00533
964.455	1.01054		964.487	0.995559		964.455	1.00545
962.407	1.01082		962.439	0.995729		962.407	1.00574
960.36	1.01077		960.391	0.995977		960.36	1.00581
958.312	1.0102		958.343	0.995912		958.312	1.00551
956.264	1.00942		956.296	0.995212		956.264	1.00493
954.217	1.00874		954.248	0.994358		954.217	1.00443
952.169	1.00834		952.2	0.9941		952.169	1.00427
950.121	1.00834		950.152	0.994404		950.121	1.00436
948.074	1.0088		948.105	0.994937		948.074	1.0046
946.026	1.00956		946.057	0.995614		946.026	1.00512
943.978	1.01028		944.009	0.996184		943.978	1.00569
941.931	1.01057		941.961	0.996329		941.931	1.0058
939.883	1.01028		939.914	0.995957		939.883	1.0053
937.835	1.00888		937.866	0.994688		937.835	1.00414
935.788	1.00534		935.818	0.991742		935.788	1.00164
933.74	0.998737		933.77	0.986639		933.74	0.997286
931.692	0.98958		931.723	0.980589		931.692	0.992498
929.645	0.981533		929.675	0.976589		929.645	0.989906
927.597	0.979709		927.627	0.976935		927.597	0.990847
925.549	0.98543		925.579	0.981237		925.549	0.994502
923.502	0.994585		923.532	0.986787		923.502	0.99872
921.454	1.00225		921.484	0.990939		921.454	1.00182
919.406	1.00662		919.436	0.993256		919.406	1.00358
917.359	1.00861		917.388	0.994675		917.359	1.00454
915.311	1.00971		915.341	0.995678		915.311	1.00517
913.263	1.01064		913.293	0.996288		913.263	1.00572
911.216	1.01143		911.245	0.996605		911.216	1.00607
909.168	1.01179		909.197	0.996727		909.168	1.0061
907.12	1.01179		907.15	0.996737		907.12	1.00607
905.073	1.01187		905.102	0.996833		905.073	1.00617
903.025	1.01211		903.054	0.996993		903.025	1.00632
900.977	1.0122		901.007	0.997042		900.977	1.0064
898.93	1.01216		898.959	0.997146		898.93	1.00636
896.882	1.01227		896.911	0.99736		896.882	1.0063
894.834	1.01239		894.863	0.997447		894.834	1.0065
892.787	1.01229		892.816	0.997436		892.787	1.00681
890.739	1.01206		890.768	0.997388		890.739	1.00664
888.691	1.01182		888.72	0.997058		888.691	1.00616
886.644	1.01134		886.672	0.996664		886.644	1.00605
884.596	1.01047		884.625	0.996613		884.596	1.00615
882.548	1.00957		882.577	0.996509		882.548	1.00605
880.5	1.00879		880.529	0.995898		880.5	1.00576
878.453	1.00765		878.481	0.995031		878.453	1.0053
876.405	1.00568		876.434	0.994218		876.405	1.00458
874.357	1.00274		874.386	0.993027		874.357	1.00343
872.31	0.999097		872.338	0.990683		872.31	1.00147
870.262	0.995427		870.29	0.987306		870.262	0.998642
868.214	0.992286		868.243	0.984283		868.214	0.995751
866.167	0.9901		866.195	0.982828		866.167	0.994074
864.119	0.989046		864.147	0.982712		864.119	0.994163
862.071	0.988974		862.099	0.983126		862.071	0.99523
860.024	0.989396		860.052	0.983598		860.024	0.996253
857.976	0.989941		858.004	0.983961		857.976	0.997051
855.928	0.990597		855.956	0.984255		855.928	0.997482
853.881	0.990697		853.908	0.984139		853.881	0.996951
851.833	0.989679		851.861	0.983051		851.833	0.995296
849.785	0.988199		849.813	0.981449		849.785	0.993368
847.738	0.987283		847.765	0.980734		847.738	0.99239
845.69	0.987126		845.717	0.981228		845.69	0.992658
843.642	0.98684		843.67	0.981454		843.642	0.992816
841.595	0.985713		841.622	0.980101		841.595	0.991509
839.547	0.984492		839.574	0.977638		839.547	0.98929
837.499	0.984814		837.527	0.976318		837.499	0.987834
835.452	0.987296		835.479	0.977631		835.452	0.988618
833.404	0.991021		833.431	0.980674		833.404	0.991454
831.356	0.994536		831.383	0.984086		831.356	0.994554
829.309	0.997207		829.336	0.986854		829.309	0.996857
827.261	0.999522		827.288	0.988442		827.261	0.998572
825.213	1.00175		825.24	0.989286		825.213	0.999945
823.166	1.00359		823.192	0.990161		823.166	1.00104
821.118	1.00494		821.145	0.991329		821.118	1.00227
819.07	1.00589		819.097	0.992437		819.07	1.00365
817.023	1.00654		817.049	0.99325		817.023	1.00453
814.975	1.00712		815.001	0.993957		814.975	1.00492
812.927	1.00774		812.954	0.994561		812.927	1.00546
810.88	1.00822		810.906	0.99484		810.88	1.006
808.832	1.00858		808.858	0.994833		808.832	1.00597
806.784	1.00898		806.81	0.994769		806.784	1.00575
804.736	1.00929		804.763	0.994851		804.736	1.00612
802.689	1.00952		802.715	0.995077		802.689	1.00682
800.641	1.00968		800.667	0.995445		800.641	1.00715
798.593	1.0097		798.619	0.995744		798.593	1.00721
796.546	1.00994		796.572	0.995601		796.546	1.0073
794.498	1.01046		794.524	0.995557		794.498	1.00717
792.45	1.0107		792.476	0.996169		792.45	1.00699
790.403	1.0105		790.428	0.996649		790.403	1.00703
788.355	1.0101		788.381	0.996361		788.355	1.00693
786.307	1.00963		786.333	0.995841		786.307	1.00688
784.26	1.00901		784.285	0.995422		784.26	1.00704
782.212	1.00789		782.237	0.994966		782.212	1.00655
780.164	1.00631		780.19	0.994272		780.164	1.00532
778.117	1.00467		778.142	0.993131		778.117	1.00391
776.069	1.00277		776.094	0.991476		776.069	1.00201
774.021	0.999895		774.047	0.988433		774.021	0.998866
771.974	0.995934		771.999	0.983075		771.974	0.994624
769.926	0.992208		769.951	0.977857		769.926	0.991294
767.878	0.990686		767.903	0.977207		767.878	0.991198
765.831	0.992252		765.856	0.98133		765.831	0.993991
763.783	0.996312		763.808	0.986476		763.783	0.997555
761.735	1.00104		761.76	0.990143		761.735	1.00023
759.688	1.00437		759.712	0.992167		759.688	1.00172
757.64	1.00583		757.665	0.993404		757.64	1.00302
755.592	1.00662		755.617	0.994453		755.592	1.00403
753.545	1.0075		753.569	0.994739		753.545	1.00416
751.497	1.00813		751.521	0.994298		751.497	1.00397
749.449	1.00817		749.474	0.994316		749.449	1.00387
747.402	1.00757		747.426	0.994732		747.402	1.00399
745.354	1.00718		745.378	0.994677		745.354	1.00447
743.306	1.00769		743.33	0.99445		743.306	1.00483
741.259	1.00863		741.283	0.99472		741.259	1.00457
739.211	1.00941		739.235	0.995048		739.211	1.00425
737.163	1.00969		737.187	0.995407		737.163	1.00483
735.116	1.00979		735.139	0.9963		735.116	1.00593
733.068	1.01003		733.092	0.996754		733.068	1.00643
731.02	1.01008		731.044	0.996309		731.02	1.0061
728.972	1.01008		728.996	0.995909		728.972	1.00588
726.925	1.01		726.948	0.995708		726.925	1.00656
724.877	1.00958		724.901	0.99559		724.877	1.00736
722.829	1.00916		722.853	0.9958		722.829	1.0077
720.782	1.00884		720.805	0.995958		720.782	1.00762
718.734	1.00858		718.757	0.996006		718.734	1.00733
716.686	1.00879		716.71	0.996434		716.686	1.00705
714.639	1.00926		714.662	0.996925		714.639	1.00702
712.591	1.00913		712.614	0.997283		712.591	1.00741
710.543	1.00879		710.567	0.997275		710.543	1.00762
708.496	1.00923		708.519	0.996558		708.496	1.0072
706.448	1.01028		706.471	0.995927		706.448	1.00681
704.4	1.01125		704.423	0.995686		704.4	1.00687
702.353	1.01238		702.376	0.995893		702.353	1.00683
700.305	1.01376		700.328	0.996831		700.305	1.00638
698.257	1.01392		698.28	0.997355		698.257	1.00591
696.21	1.01251		696.232	0.996913		696.21	1.00563
694.162	1.01098		694.185	0.99637		694.162	1.00522
692.114	1.0095		692.137	0.996038		692.114	1.00475
690.067	1.00786		690.089	0.995777		690.067	1.00466
688.019	1.00658		688.041	0.995585		688.019	1.00467
685.971	1.00519		685.994	0.995075		685.971	1.00442
683.924	1.00369		683.946	0.993606		683.924	1.00394
681.876	1.00334		681.898	0.991813		681.876	1.00284
679.828	1.00411		679.85	0.99092		679.828	1.00139
677.781	1.00476		677.803	0.990551		677.781	1.00071
675.733	1.00462		675.755	0.989975		675.733	1.00036
673.685	1.00416		673.707	0.990187		673.685	0.999739
671.638	1.00417		671.659	0.991616		671.638	1.00013
669.59	1.00479		669.612	0.993508		669.59	1.00182
667.542	1.00591		667.564	0.995708		667.542	1.0031
665.495	1.00699		665.516	0.996149		665.495	1.00358
663.447	1.00725		663.468	0.994841		663.447	1.0049
661.399	1.00686		661.421	0.993791		661.399	1.00714
659.352	1.00692		659.373	0.993761		659.352	1.00911
657.304	1.00819		657.325	0.995123		657.304	1.01081
655.256	1.01009		655.277	0.996906		655.256	1.01142
653.208	1.01169		653.23	0.997216		653.208	1.00876
651.161	1.01221		651.182	0.996943		651.161	1.00397
649.113	1.01107		649.134	0.996386		649.113	1.00094
647.065	1.00915		647.087	0.994599		647.065	1.00076
645.018	1.00793		645.039	0.993718		645.018	1.00284
642.97	1.00796		642.991	0.995394		642.97	1.00687
640.922	1.00861		640.943	0.997134		640.922	1.00947
638.875	1.00787		638.896	0.99716		638.875	1.00819
636.827	1.00598		636.848	0.996632		636.827	1.0067
634.779	1.00638		634.8	0.996311		634.779	1.00753
632.732	1.00825		632.752	0.995524		632.732	1.0083
630.684	1.00743		630.705	0.993123		630.684	1.00734
628.636	1.00509		628.657	0.989937		628.636	1.00558
626.589	1.0057		626.609	0.987587		626.589	1.00424
624.541	1.00834		624.561	0.987556		624.541	1.00226
622.493	1.0091		622.514	0.990984		622.493	0.999816
620.446	1.0075		620.466	0.993623		620.446	1.00214
618.398	1.00596		618.418	0.991191		618.398	1.00826
616.35	1.0063		616.37	0.989006		616.35	1.01002
614.303	1.00726		614.323	0.991245		614.303	1.00791
612.255	1.00629		612.275	0.993591		612.255	1.00684
610.207	1.00426		610.227	0.992803		610.207	1.0057
608.16	1.00522		608.179	0.991598		608.16	1.0048
606.112	1.00743		606.132	0.994193		606.112	1.00474
604.064	1.00674		604.084	0.998075		604.064	1.00439
602.017	1.00639		602.036	0.999206		602.017	1.0044
599.969	1.00517		599.988	1		599.969	1.00479

## Sheet: Fig. 4e
PEEK 6					PEEK-PTZ 10					101h					10'					6-heat
Time	Temp	DTA	TGA	TGA (wt.%)	Time	Temp	DTA	TGA	TGA (wt.%)	Time	Temp	DTA	TGA	TGA (wt.%)	Time	Temp	DTA	TGA	TGA (wt.%)	Time	Temp	DTA	TGA	TGA (wt.%)
sec	ﾟC	uV	mg		sec	ﾟC	uV	mg		sec	ﾟC	uV	mg		sec	ﾟC	uV	mg		sec	ﾟC	uV	mg
0	23.0895	-0.48	3.65963	100	0	24.8355	-0.19	3.83788	100	0	22.3105	-0.2	5.30543	100	0	22.6886	0.6	2.28369	100	0	22.3326	-0.19	3.4613	100
0.5	23.1134	-0.48	3.65963	100	0.5	24.7971	-0.19	3.83778	99.9974	0.5	22.2849	-0.2	5.30533	99.9981	0.5	22.7079	0.6	2.28359	99.9957	0.5	22.3092	-0.2	3.46101	99.9914
1	23.1175	-0.48	3.65963	100	1	24.8148	-0.2	3.83768	99.9949	1	22.2937	-0.2	5.30543	100	1	22.7149	0.6	2.28349	99.9913	1	22.3064	-0.19	3.46061	99.9799
1.5	23.1374	-0.48	3.65943	99.9946	1.5	24.7859	-0.2	3.83768	99.9949	1.5	22.314	-0.2	5.30533	99.9981	1.5	22.7337	0.6	2.28369	100	1.5	22.3429	-0.19	3.46061	99.9799
2	23.1496	-0.48	3.65933	99.9919	2	24.7935	-0.19	3.83768	99.9949	2	22.3104	-0.2	5.30523	99.9963	2	22.7376	0.6	2.28399	100.013	2	22.3509	-0.19	3.46051	99.9771
2.5	23.1365	-0.48	3.65913	99.9864	2.5	24.8293	-0.19	3.83768	99.9949	2.5	22.2877	-0.2	5.30503	99.9925	2.5	22.7291	0.6	2.28439	100.03	2.5	22.3464	-0.19	3.46051	99.9771
3	23.1262	-0.48	3.65933	99.9919	3	24.8454	-0.19	3.83768	99.9949	3	22.3035	-0.2	5.30483	99.9887	3	22.69	0.6	2.28458	100.039	3	22.3283	-0.2	3.46041	99.9742
3.5	23.158	-0.48	3.65913	99.9864	3.5	24.8392	-0.19	3.83758	99.9922	3.5	22.3231	-0.2	5.30473	99.9869	3.5	22.6767	0.6	2.28449	100.035	3.5	22.3435	-0.19	3.46041	99.9742
4	23.189	-0.47	3.65923	99.9891	4	24.8359	-0.19	3.83758	99.9922	4	22.3479	-0.19	5.30463	99.985	4	22.7127	0.61	2.28439	100.03	4	22.3892	-0.19	3.46031	99.9713
4.5	23.2141	-0.47	3.65903	99.9837	4.5	24.8757	-0.19	3.83758	99.9922	4.5	22.3994	-0.19	5.30463	99.985	4.5	22.7436	0.61	2.28429	100.026	4.5	22.4163	-0.18	3.46051	99.9771
5	23.2447	-0.47	3.65903	99.9837	5	24.9054	-0.18	3.83718	99.9819	5	22.4333	-0.18	5.30443	99.9812	5	22.7842	0.61	2.28409	100.017	5	22.4608	-0.18	3.46071	99.9828
5.5	23.2651	-0.46	3.65903	99.9837	5.5	24.948	-0.17	3.83708	99.9793	5.5	22.4547	-0.18	5.30413	99.9756	5.5	22.8255	0.62	2.28379	100.004	5.5	22.4926	-0.17	3.46101	99.9914
6	23.2613	-0.47	3.65953	99.9973	6	25.0087	-0.17	3.83689	99.9741	6	22.4483	-0.17	5.30384	99.97	6	22.8581	0.62	2.28369	100	6	22.5024	-0.17	3.4613	100
6.5	23.2307	-0.46	3.65983	100.005	6.5	25.0411	-0.16	3.83669	99.9689	6.5	22.4651	-0.16	5.30334	99.9607	6.5	22.8675	0.62	2.28339	99.9869	6.5	22.5084	-0.17	3.4614	100.003
7	23.2866	-0.46	3.65963	100	7	25.0623	-0.16	3.83649	99.9638	7	22.4885	-0.15	5.30274	99.9494	7	22.9031	0.63	2.28339	99.9869	7	22.5011	-0.16	3.4614	100.003
7.5	23.3453	-0.46	3.65973	100.003	7.5	25.0731	-0.15	3.83629	99.9586	7.5	22.5134	-0.13	5.30215	99.9382	7.5	22.9556	0.63	2.28319	99.9783	7.5	22.5413	-0.15	3.4614	100.003
8	23.391	-0.45	3.65963	100	8	25.1196	-0.14	3.83599	99.9508	8	22.571	-0.11	5.30195	99.9345	8	23.014	0.64	2.28319	99.9783	8	22.6011	-0.14	3.4613	100
8.5	23.4582	-0.45	3.65963	100	8.5	25.1683	-0.14	3.83579	99.9456	8.5	22.6343	-0.09	5.30165	99.9288	8.5	23.0554	0.64	2.2829	99.9652	8.5	22.6619	-0.13	3.46111	99.9943
9	23.5082	-0.45	3.65943	99.9946	9	25.2	-0.13	3.83549	99.9379	9	22.6771	-0.07	5.30145	99.9251	9	23.1154	0.64	2.2828	99.9608	9	22.7238	-0.12	3.46101	99.9914
9.5	23.5459	-0.45	3.65923	99.9891	9.5	25.2419	-0.12	3.8352	99.9301	9.5	22.7154	-0.04	5.30155	99.9269	9.5	23.1553	0.64	2.2828	99.9608	9.5	22.7778	-0.11	3.46101	99.9914
10	23.5785	-0.46	3.65913	99.9864	10	25.2948	-0.11	3.8348	99.9198	10	22.729	-0.01	5.30155	99.9269	10	23.1628	0.64	2.2829	99.9652	10	22.8054	-0.11	3.46091	99.9885
10.5	23.6253	-0.46	3.65903	99.9837	10.5	25.3305	-0.11	3.8344	99.9094	10.5	22.7942	0.03	5.30165	99.9288	10.5	23.1797	0.63	2.28309	99.9739	10.5	22.8349	-0.1	3.46101	99.9914
11	23.6917	-0.47	3.65903	99.9837	11	25.3587	-0.1	3.8342	99.9042	11	22.8691	0.07	5.30165	99.9288	11	23.2419	0.63	2.28329	99.9826	11	22.9023	-0.09	3.46111	99.9943
11.5	23.7362	-0.48	3.65873	99.9756	11.5	25.4204	-0.1	3.8339	99.8965	11.5	22.9162	0.11	5.30185	99.9326	11.5	23.3079	0.62	2.28329	99.9826	11.5	22.9612	-0.08	3.46111	99.9943
12	23.7967	-0.49	3.65854	99.9701	12	25.4778	-0.09	3.83361	99.8887	12	22.9908	0.16	5.30205	99.9363	12	23.3625	0.61	2.28309	99.9739	12	23.0155	-0.07	3.46101	99.9914
12.5	23.8527	-0.51	3.65814	99.9593	12.5	25.5366	-0.09	3.83331	99.8809	12.5	23.041	0.2	5.30225	99.9401	12.5	23.4347	0.6	2.2828	99.9608	12.5	23.0785	-0.06	3.46101	99.9914
13	23.8637	-0.53	3.65784	99.9511	13	25.6082	-0.09	3.83311	99.8758	13	23.0721	0.25	5.30274	99.9494	13	23.4955	0.58	2.2824	99.9435	13	23.1321	-0.05	3.46111	99.9943
13.5	23.8668	-0.55	3.65794	99.9538	13.5	25.6671	-0.09	3.83311	99.8758	13.5	23.0714	0.3	5.30284	99.9513	13.5	23.548	0.56	2.2821	99.9304	13.5	23.1387	-0.05	3.4613	100
14	23.9264	-0.58	3.65794	99.9538	14	25.6959	-0.1	3.83291	99.8706	14	23.0943	0.36	5.30274	99.9494	14	23.5798	0.54	2.2818	99.9174	14	23.1402	-0.04	3.4617	100.012
14.5	23.9992	-0.6	3.65764	99.9457	14.5	25.7372	-0.1	3.83281	99.868	14.5	23.1562	0.41	5.30255	99.9457	14.5	23.6261	0.51	2.2815	99.9043	14.5	23.2123	-0.04	3.4618	100.014
15	24.053	-0.63	3.65744	99.9403	15	25.7889	-0.11	3.83261	99.8628	15	23.2249	0.47	5.30225	99.9401	15	23.6888	0.49	2.2814	99.8999	15	23.2791	-0.03	3.4616	100.009
15.5	24.1258	-0.66	3.65714	99.9321	15.5	25.8435	-0.11	3.83251	99.8602	15.5	23.2924	0.54	5.30185	99.9326	15.5	23.7377	0.46	2.28121	99.8912	15.5	23.3324	-0.03	3.4616	100.009
16	24.1842	-0.7	3.65695	99.9267	16	25.9033	-0.12	3.83261	99.8628	16	23.3586	0.6	5.30165	99.9288	16	23.7994	0.42	2.28111	99.8869	16	23.4112	-0.03	3.4615	100.006
16.5	24.231	-0.73	3.65655	99.9158	16.5	25.9365	-0.13	3.83251	99.8602	16.5	23.4011	0.66	5.30135	99.9232	16.5	23.8384	0.39	2.28111	99.8869	16.5	23.4634	-0.03	3.46111	99.9943
17	24.274	-0.77	3.65625	99.9077	17	25.9725	-0.15	3.83251	99.8602	17	23.4286	0.72	5.30106	99.9176	17	23.8749	0.35	2.28091	99.8782	17	23.521	-0.03	3.46091	99.9885
17.5	24.3077	-0.81	3.65595	99.8995	17.5	26.005	-0.16	3.83271	99.8654	17.5	23.4817	0.79	5.30095	99.9157	17.5	23.9219	0.31	2.28081	99.8738	17.5	23.5607	-0.04	3.46071	99.9828
18	24.381	-0.86	3.65585	99.8968	18	26.0547	-0.18	3.83271	99.8654	18	23.5462	0.85	5.30086	99.9139	18	23.9525	0.27	2.28081	99.8738	18	23.6021	-0.04	3.46051	99.9771
18.5	24.4306	-0.9	3.65555	99.8887	18.5	26.121	-0.19	3.83291	99.8706	18.5	23.6133	0.92	5.30076	99.912	18.5	24.0236	0.23	2.28121	99.8912	18.5	23.6687	-0.05	3.46051	99.9771
19	24.4871	-0.94	3.65565	99.8914	19	26.18	-0.21	3.83291	99.8706	19	23.6709	0.98	5.30056	99.9083	19	24.0811	0.19	2.2816	99.9086	19	23.7221	-0.06	3.46061	99.9799
19.5	24.545	-0.99	3.65565	99.8914	19.5	26.251	-0.23	3.83311	99.8758	19.5	23.7271	1.05	5.30046	99.9063	19.5	24.1424	0.15	2.2816	99.9086	19.5	23.7778	-0.06	3.46061	99.9799
20	24.5605	-1.04	3.65555	99.8887	20	26.3106	-0.25	3.83311	99.8758	20	23.7657	1.11	5.30046	99.9063	20	24.217	0.1	2.2816	99.9086	20	23.8247	-0.07	3.46051	99.9771
20.5	24.5925	-1.09	3.65546	99.886	20.5	26.3662	-0.27	3.83311	99.8758	20.5	23.77	1.17	5.30076	99.912	20.5	24.2937	0.06	2.2815	99.9043	20.5	23.8509	-0.09	3.46041	99.9742
21	24.6333	-1.13	3.65565	99.8914	21	26.4014	-0.29	3.83331	99.8809	21	23.7987	1.23	5.30116	99.9195	21	24.337	0.01	2.2814	99.8999	21	23.899	-0.1	3.46061	99.9799
21.5	24.7003	-1.18	3.65595	99.8995	21.5	26.4502	-0.31	3.83351	99.8861	21.5	23.8711	1.3	5.30125	99.9213	21.5	24.3631	-0.04	2.28111	99.8869	21.5	23.9336	-0.11	3.46091	99.9885
22	24.7683	-1.22	3.65585	99.8968	22	26.5204	-0.33	3.83361	99.8887	22	23.9337	1.36	5.30135	99.9232	22	24.4126	-0.08	2.28091	99.8782	22	24.0036	-0.12	3.46121	99.9972
22.5	24.832	-1.27	3.65585	99.8968	22.5	26.5755	-0.35	3.83381	99.8939	22.5	23.998	1.42	5.30116	99.9195	22.5	24.4705	-0.13	2.28071	99.8695	22.5	24.066	-0.13	3.4615	100.006
23	24.8971	-1.32	3.65595	99.8995	23	26.6413	-0.37	3.83381	99.8939	23	24.071	1.48	5.30106	99.9176	23	24.5155	-0.18	2.28061	99.8651	23	24.1253	-0.14	3.4616	100.009
23.5	24.9618	-1.37	3.65575	99.8941	23.5	26.6986	-0.4	3.83381	99.8939	23.5	24.1287	1.54	5.30066	99.9101	23.5	24.5577	-0.23	2.28041	99.8564	23.5	24.193	-0.15	3.4615	100.006
24	25.012	-1.42	3.65575	99.8941	24	26.7183	-0.42	3.8339	99.8965	24	24.1912	1.6	5.30036	99.9045	24	24.6244	-0.27	2.28041	99.8564	24	24.2781	-0.16	3.4615	100.006
24.5	25.0353	-1.47	3.65565	99.8914	24.5	26.7291	-0.45	3.8339	99.8965	24.5	24.2119	1.66	5.30026	99.9026	24.5	24.6887	-0.32	2.28051	99.8608	24.5	24.3211	-0.18	3.4614	100.003
25	25.1078	-1.51	3.65555	99.8887	25	26.7892	-0.47	3.8339	99.8965	25	24.2755	1.72	5.30006	99.8988	25	24.7185	-0.37	2.28031	99.8521	25	24.3429	-0.2	3.46121	99.9972
25.5	25.1556	-1.56	3.65565	99.8914	25.5	26.8673	-0.49	3.8341	99.9016	25.5	24.3355	1.77	5.30016	99.9007	25.5	24.771	-0.41	2.28021	99.8477	25.5	24.3995	-0.21	3.46091	99.9885
26	25.214	-1.61	3.65555	99.8887	26	26.9254	-0.52	3.8342	99.9042	26	24.3833	1.83	5.30036	99.9045	26	24.8316	-0.46	2.28041	99.8564	26	24.4602	-0.22	3.46091	99.9885
26.5	25.2683	-1.66	3.65555	99.8887	26.5	26.9951	-0.54	3.8342	99.9042	26.5	24.446	1.89	5.30046	99.9063	26.5	24.8939	-0.5	2.28071	99.8695	26.5	24.5043	-0.24	3.46081	99.9857
27	25.2964	-1.71	3.65555	99.8887	27	27.0738	-0.56	3.8343	99.9068	27	24.4797	1.94	5.30036	99.9045	27	24.9815	-0.54	2.28091	99.8782	27	24.5509	-0.26	3.46081	99.9857
27.5	25.3505	-1.75	3.65555	99.8887	27.5	27.1151	-0.59	3.8345	99.912	27.5	24.5314	1.99	5.30016	99.9007	27.5	25.0546	-0.59	2.28111	99.8869	27.5	24.6187	-0.27	3.46081	99.9857
28	25.3745	-1.8	3.65546	99.886	28	27.1469	-0.61	3.8345	99.912	28	24.567	2.04	5.30026	99.9026	28	25.1145	-0.64	2.28111	99.8869	28	24.6777	-0.28	3.46091	99.9885
28.5	25.4448	-1.84	3.65575	99.8941	28.5	27.2139	-0.63	3.8347	99.9172	28.5	24.6115	2.1	5.30026	99.9026	28.5	25.1517	-0.68	2.28111	99.8869	28.5	24.7114	-0.3	3.46081	99.9857
29	25.5146	-1.89	3.65615	99.905	29	27.281	-0.66	3.8347	99.9172	29	24.68	2.15	5.30056	99.9083	29	25.1743	-0.73	2.28101	99.8825	29	24.7584	-0.32	3.46091	99.9885
29.5	25.5695	-1.93	3.65605	99.9023	29.5	27.3447	-0.68	3.8348	99.9198	29.5	24.7505	2.2	5.30095	99.9157	29.5	25.2341	-0.77	2.28071	99.8695	29.5	24.8281	-0.33	3.46111	99.9943
30	25.6462	-1.98	3.65635	99.9104	30	27.4155	-0.7	3.835	99.9249	30	24.8083	2.25	5.30106	99.9176	30	25.2674	-0.82	2.28071	99.8695	30	24.8942	-0.35	3.4613	100
30.5	25.7266	-2.02	3.65625	99.9077	30.5	27.4764	-0.73	3.835	99.9249	30.5	24.8915	2.3	5.30095	99.9157	30.5	25.3245	-0.86	2.28051	99.8608	30.5	24.9733	-0.36	3.4617	100.012
31	25.7751	-2.06	3.65605	99.9023	31	27.5222	-0.75	3.835	99.9249	31	24.9555	2.35	5.30086	99.9139	31	25.4125	-0.9	2.28051	99.8608	31	25.048	-0.37	3.4618	100.014
31.5	25.811	-2.11	3.65605	99.9023	31.5	27.5131	-0.78	3.8352	99.9301	31.5	25.0086	2.4	5.30056	99.9083	31.5	25.4738	-0.94	2.28051	99.8608	31.5	25.1121	-0.39	3.4619	100.017
32	25.8648	-2.15	3.65595	99.8995	32	27.5672	-0.8	3.8353	99.9327	32	25.0259	2.44	5.29996	99.897	32	25.5252	-0.98	2.28061	99.8651	32	25.1531	-0.41	3.4618	100.014
32.5	25.9278	-2.19	3.65585	99.8968	32.5	27.6427	-0.82	3.83549	99.9379	32.5	25.0824	2.49	5.29976	99.8932	32.5	25.556	-1.03	2.28061	99.8651	32.5	25.1697	-0.42	3.4617	100.012
33	25.982	-2.24	3.65605	99.9023	33	27.7055	-0.84	3.83559	99.9405	33	25.1526	2.53	5.29937	99.8857	33	25.6177	-1.07	2.28061	99.8651	33	25.2349	-0.44	3.4615	100.006
33.5	26.0282	-2.28	3.65605	99.9023	33.5	27.7851	-0.86	3.83569	99.943	33.5	25.1788	2.58	5.29927	99.8839	33.5	25.689	-1.11	2.28051	99.8608	33.5	25.2686	-0.45	3.4614	100.003
34	26.0735	-2.32	3.65615	99.905	34	27.8554	-0.89	3.83549	99.9379	34	25.2444	2.62	5.29917	99.882	34	25.7696	-1.15	2.28081	99.8738	34	25.3301	-0.47	3.46121	99.9972
34.5	26.138	-2.36	3.65625	99.9077	34.5	27.899	-0.91	3.83559	99.9405	34.5	25.3255	2.67	5.29927	99.8839	34.5	25.8417	-1.18	2.28111	99.8869	34.5	25.4115	-0.48	3.46091	99.9885
35	26.1762	-2.41	3.65635	99.9104	35	27.9232	-0.93	3.83549	99.9379	35	25.3723	2.71	5.29937	99.8857	35	25.9178	-1.22	2.2815	99.9043	35	25.4782	-0.5	3.46091	99.9885
35.5	26.2232	-2.45	3.65635	99.9104	35.5	28.0051	-0.95	3.83549	99.9379	35.5	25.4031	2.75	5.29937	99.8857	35.5	25.9674	-1.26	2.2818	99.9174	35.5	25.5344	-0.51	3.46091	99.9885
36	26.296	-2.49	3.65665	99.9186	36	28.0846	-0.97	3.8353	99.9327	36	25.4694	2.79	5.29937	99.8857	36	25.9926	-1.31	2.2819	99.9217	36	25.5581	-0.53	3.46081	99.9857
36.5	26.367	-2.53	3.65704	99.9294	36.5	28.1501	-1	3.8352	99.9301	36.5	25.5332	2.84	5.29967	99.8914	36.5	26.0123	-1.34	2.2818	99.9174	36.5	25.6274	-0.54	3.46091	99.9885
37	26.4384	-2.56	3.65724	99.9348	37	28.2312	-1.02	3.835	99.9249	37	25.6117	2.88	5.29986	99.8951	37	26.0696	-1.38	2.2817	99.913	37	25.7074	-0.55	3.46071	99.9828
37.5	26.5274	-2.6	3.65724	99.9348	37.5	28.2924	-1.04	3.835	99.9249	37.5	25.6913	2.92	5.30036	99.9045	37.5	26.1492	-1.42	2.28131	99.8956	37.5	25.7775	-0.57	3.46091	99.9885
38	26.5856	-2.64	3.65724	99.9348	38	28.3294	-1.06	3.8347	99.9172	38	25.7666	2.96	5.30066	99.9101	38	26.223	-1.45	2.28111	99.8869	38	25.8526	-0.58	3.46111	99.9943
38.5	26.6263	-2.68	3.65724	99.9348	38.5	28.3537	-1.08	3.8345	99.912	38.5	25.8174	3	5.30066	99.9101	38.5	26.2974	-1.49	2.28091	99.8782	38.5	25.9233	-0.59	3.4615	100.006
39	26.6657	-2.72	3.65714	99.9321	39	28.3949	-1.11	3.8342	99.9042	39	25.8415	3.04	5.30066	99.9101	39	26.3565	-1.53	2.28061	99.8651	39	25.9656	-0.61	3.462	100.02
39.5	26.7282	-2.76	3.65714	99.9321	39.5	28.4516	-1.13	3.834	99.8991	39.5	25.8868	3.08	5.30076	99.912	39.5	26.4105	-1.57	2.28051	99.8608	39.5	26.0003	-0.63	3.4622	100.026
40	26.7878	-2.8	3.65704	99.9294	40	28.5301	-1.15	3.83381	99.8939	40	25.934	3.11	5.30066	99.9101	40	26.4352	-1.6	2.28051	99.8608	40	26.0128	-0.64	3.462	100.02
40.5	26.8237	-2.84	3.65714	99.9321	40.5	28.619	-1.17	3.83371	99.8913	40.5	25.9825	3.15	5.30046	99.9063	40.5	26.529	-1.64	2.28041	99.8564	40.5	26.0804	-0.66	3.4619	100.017
41	26.8922	-2.87	3.65704	99.9294	41	28.6777	-1.19	3.83361	99.8887	41	26.0636	3.19	5.30056	99.9083	41	26.5981	-1.67	2.28031	99.8521	41	26.16	-0.67	3.4618	100.014
41.5	26.9645	-2.91	3.65704	99.9294	41.5	28.7274	-1.21	3.83351	99.8861	41.5	26.1478	3.23	5.30036	99.9045	41.5	26.6656	-1.7	2.28011	99.8434	41.5	26.2323	-0.68	3.4616	100.009
42	27.0135	-2.95	3.65695	99.9267	42	28.7615	-1.23	3.83331	99.8809	42	26.204	3.26	5.30046	99.9063	42	26.7431	-1.73	2.28011	99.8434	42	26.3095	-0.69	3.4614	100.003
42.5	27.0488	-2.98	3.65695	99.9267	42.5	28.8295	-1.25	3.83321	99.8783	42.5	26.2542	3.3	5.30046	99.9063	42.5	26.8017	-1.77	2.28031	99.8521	42.5	26.3794	-0.71	3.46121	99.9972
43	27.1336	-3.02	3.65675	99.9213	43	28.9104	-1.27	3.83321	99.8783	43	26.2835	3.33	5.30056	99.9083	43	26.85	-1.8	2.28051	99.8608	43	26.4257	-0.72	3.46111	99.9943
43.5	27.1939	-3.05	3.65704	99.9294	43.5	28.9909	-1.29	3.83321	99.8783	43.5	26.3648	3.37	5.30046	99.9063	43.5	26.849	-1.84	2.28101	99.8825	43.5	26.4679	-0.74	3.46101	99.9914
44	27.2719	-3.09	3.65734	99.9376	44	29.0692	-1.31	3.83321	99.8783	44	26.4405	3.41	5.30046	99.9063	44	26.911	-1.87	2.28111	99.8869	44	26.5501	-0.75	3.46111	99.9943
44.5	27.3625	-3.12	3.65734	99.9376	44.5	29.1373	-1.33	3.83321	99.8783	44.5	26.5172	3.44	5.30056	99.9083	44.5	26.9959	-1.9	2.28121	99.8912	44.5	26.6202	-0.76	3.46091	99.9885
45	27.4263	-3.16	3.65734	99.9376	45	29.1826	-1.35	3.83311	99.8758	45	26.6015	3.48	5.30086	99.9139	45	27.0648	-1.94	2.28111	99.8869	45	26.6881	-0.77	3.46071	99.9828
45.5	27.4818	-3.19	3.65724	99.9348	45.5	29.2103	-1.37	3.83321	99.8783	45.5	26.6577	3.51	5.30095	99.9157	45.5	27.1478	-1.97	2.28111	99.8869	45.5	26.7622	-0.79	3.46051	99.9771
46	27.5037	-3.23	3.65704	99.9294	46	29.2781	-1.39	3.83321	99.8783	46	26.7058	3.55	5.30135	99.9232	46	27.219	-2	2.28081	99.8738	46	26.8248	-0.8	3.46061	99.9799
46.5	27.5735	-3.26	3.65695	99.9267	46.5	29.324	-1.41	3.83311	99.8758	46.5	26.7174	3.58	5.30145	99.9251	46.5	27.2816	-2.03	2.28071	99.8695	46.5	26.8539	-0.82	3.46071	99.9828
47	27.6305	-3.3	3.65675	99.9213	47	29.382	-1.43	3.83301	99.8731	47	26.7584	3.61	5.30145	99.9251	47	27.3331	-2.06	2.28041	99.8564	47	26.8631	-0.83	3.46101	99.9914
47.5	27.6655	-3.33	3.65675	99.9213	47.5	29.4692	-1.45	3.83311	99.8758	47.5	26.8428	3.65	5.30125	99.9213	47.5	27.3805	-2.09	2.28031	99.8521	47.5	26.9426	-0.84	3.4613	100
48	27.7475	-3.37	3.65675	99.9213	48	29.5396	-1.46	3.83311	99.8758	48	26.9194	3.68	5.30106	99.9176	48	27.4636	-2.12	2.28031	99.8521	48	27.0218	-0.85	3.46111	99.9943
48.5	27.827	-3.4	3.65685	99.924	48.5	29.5855	-1.49	3.83311	99.8758	48.5	26.9947	3.71	5.30076	99.912	48.5	27.5325	-2.15	2.28021	99.8477	48.5	27.0963	-0.87	3.46101	99.9914
49	27.8894	-3.43	3.65685	99.924	49	29.6247	-1.5	3.83301	99.8731	49	27.075	3.75	5.30046	99.9063	49	27.597	-2.18	2.28011	99.8434	49	27.1796	-0.88	3.46101	99.9914
49.5	27.9224	-3.47	3.65685	99.924	49.5	29.7038	-1.52	3.83291	99.8706	49.5	27.129	3.78	5.30036	99.9045	49.5	27.68	-2.21	2.28001	99.839	49.5	27.2516	-0.89	3.46081	99.9857
50	27.9906	-3.5	3.65685	99.924	50	29.7746	-1.54	3.83291	99.8706	50	27.1719	3.8	5.30016	99.9007	50	27.7183	-2.25	2.27991	99.8347	50	27.3108	-0.9	3.46051	99.9771
50.5	28.058	-3.53	3.65675	99.9213	50.5	29.854	-1.56	3.83281	99.868	50.5	27.2378	3.84	5.30016	99.9007	50.5	27.7561	-2.28	2.27991	99.8347	50.5	27.3634	-0.92	3.46031	99.9713
51	28.1429	-3.56	3.65704	99.9294	51	29.9485	-1.58	3.83281	99.868	51	27.3174	3.87	5.30026	99.9026	51	27.7979	-2.3	2.27991	99.8347	51	27.4212	-0.93	3.45991	99.9598
51.5	28.2299	-3.59	3.65744	99.9403	51.5	30.0074	-1.59	3.83271	99.8654	51.5	27.3944	3.9	5.30016	99.9007	51.5	27.8768	-2.33	2.28041	99.8564	51.5	27.4988	-0.94	3.45991	99.9598
52	28.3065	-3.62	3.65754	99.943	52	30.0523	-1.61	3.83261	99.8628	52	27.4583	3.93	5.30006	99.8988	52	27.9527	-2.36	2.28041	99.8564	52	27.5627	-0.96	3.45962	99.9512
52.5	28.3614	-3.66	3.65754	99.943	52.5	30.0874	-1.63	3.83251	99.8602	52.5	27.53	3.96	5.29996	99.897	52.5	28.0183	-2.39	2.28051	99.8608	52.5	27.6324	-0.97	3.45952	99.9483
53	28.3913	-3.69	3.65754	99.943	53	30.1564	-1.65	3.83251	99.8602	53	27.5836	3.99	5.30006	99.8988	53	28.1073	-2.42	2.28031	99.8521	53	27.6934	-0.98	3.45932	99.9426
53.5	28.4415	-3.72	3.65744	99.9403	53.5	30.2324	-1.67	3.83241	99.8576	53.5	27.607	4.02	5.30026	99.9026	53.5	28.187	-2.44	2.28031	99.8521	53.5	27.7313	-0.99	3.45902	99.934
54	28.4904	-3.76	3.65724	99.9348	54	30.2824	-1.68	3.83222	99.8524	54	27.6423	4.05	5.30046	99.9063	54	28.2582	-2.47	2.28001	99.839	54	27.7949	-1.01	3.45902	99.934
54.5	28.5469	-3.79	3.65704	99.9294	54.5	30.3447	-1.7	3.83222	99.8524	54.5	27.732	4.08	5.30066	99.9101	54.5	28.2922	-2.5	2.27972	99.826	54.5	27.8346	-1.02	3.45922	99.9397
55	28.6332	-3.82	3.65675	99.9213	55	30.4171	-1.72	3.83212	99.8499	55	27.7986	4.1	5.30066	99.9101	55	28.356	-2.53	2.27962	99.8216	55	27.9211	-1.03	3.45922	99.9397
55.5	28.7237	-3.85	3.65675	99.9213	55.5	30.4649	-1.74	3.83202	99.8473	55.5	27.8792	4.13	5.30056	99.9083	55.5	28.4279	-2.56	2.27952	99.8173	55.5	27.9964	-1.04	3.45952	99.9483
56	28.7873	-3.88	3.65675	99.9213	56	30.5123	-1.75	3.83202	99.8473	56	27.962	4.16	5.30046	99.9063	56	28.4977	-2.59	2.27952	99.8173	56	28.0619	-1.05	3.45942	99.9455
56.5	28.8364	-3.91	3.65675	99.9213	56.5	30.5951	-1.77	3.83192	99.8447	56.5	28.0387	4.19	5.30056	99.9083	56.5	28.5667	-2.62	2.27952	99.8173	56.5	28.1522	-1.06	3.45912	99.9369
57	28.8814	-3.94	3.65675	99.9213	57	30.6606	-1.79	3.83192	99.8447	57	28.1168	4.22	5.30026	99.9026	57	28.6188	-2.64	2.27972	99.826	57	28.2414	-1.08	3.45892	99.9311
57.5	28.962	-3.97	3.65675	99.9213	57.5	30.7408	-1.8	3.83192	99.8447	57.5	28.1454	4.25	5.30016	99.9007	57.5	28.6842	-2.67	2.27962	99.8216	57.5	28.3009	-1.09	3.45882	99.9283
58	29.0552	-4	3.65655	99.9158	58	30.8275	-1.82	3.83202	99.8473	58	28.2216	4.27	5.29996	99.897	58	28.7411	-2.7	2.27942	99.8129	58	28.3375	-1.1	3.45852	99.9196
58.5	29.1297	-4.03	3.65665	99.9186	58.5	30.8983	-1.83	3.83222	99.8524	58.5	28.291	4.3	5.29996	99.897	58.5	28.7801	-2.73	2.27962	99.8216	58.5	28.4018	-1.11	3.45823	99.911
59	29.2157	-4.05	3.65704	99.9294	59	30.9442	-1.85	3.83231	99.855	59	28.3519	4.33	5.29986	99.8951	59	28.8768	-2.75	2.27982	99.8303	59	28.4712	-1.12	3.45803	99.9053
59.5	29.2861	-4.08	3.65724	99.9348	59.5	31.0044	-1.87	3.83241	99.8576	59.5	28.4271	4.35	5.29986	99.8951	59.5	28.9469	-2.78	2.28011	99.8434	59.5	28.53	-1.14	3.45793	99.9024
60	29.3246	-4.12	3.65724	99.9348	60	31.0751	-1.88	3.83251	99.8602	60	28.4724	4.38	5.29986	99.8951	60	29.0221	-2.8	2.28051	99.8608	60	28.5916	-1.15	3.45783	99.8995
60.5	29.3548	-4.15	3.65724	99.9348	60.5	31.1459	-1.9	3.83251	99.8602	60.5	28.5376	4.41	5.29976	99.8932	60.5	29.1189	-2.83	2.28061	99.8651	60.5	28.6673	-1.16	3.45773	99.8967
61	29.4096	-4.18	3.65724	99.9348	61	31.2187	-1.91	3.83251	99.8602	61	28.599	4.43	5.29976	99.8932	61	29.1971	-2.85	2.28051	99.8608	61	28.7452	-1.17	3.45783	99.8995
61.5	29.4717	-4.21	3.65704	99.9294	61.5	31.2698	-1.93	3.83251	99.8602	61.5	28.6449	4.46	5.29986	99.8951	61.5	29.2555	-2.88	2.28041	99.8564	61.5	28.7843	-1.18	3.45773	99.8967
62	29.5561	-4.23	3.65685	99.924	62	31.3219	-1.95	3.83241	99.8576	62	28.7378	4.49	5.30006	99.8988	62	29.2859	-2.91	2.28021	99.8477	62	28.8476	-1.19	3.45773	99.8967
62.5	29.6491	-4.26	3.65645	99.9131	62.5	31.3654	-1.97	3.83241	99.8576	62.5	28.8114	4.51	5.30026	99.9026	62.5	29.3604	-2.93	2.27991	99.8347	62.5	28.9288	-1.2	3.45793	99.9024
63	29.7201	-4.29	3.65645	99.9131	63	31.4313	-1.98	3.83241	99.8576	63	28.8828	4.54	5.30016	99.9007	63	29.4307	-2.96	2.27982	99.8303	63	29.0009	-1.21	3.45813	99.9082
63.5	29.7805	-4.32	3.65645	99.9131	63.5	31.51	-1.99	3.83231	99.855	63.5	28.9819	4.57	5.30006	99.8988	63.5	29.4686	-2.98	2.27962	99.8216	63.5	29.0946	-1.22	3.45842	99.9168
64	29.8086	-4.35	3.65625	99.9077	64	31.5902	-2.01	3.83222	99.8524	64	29.0555	4.59	5.29976	99.8932	64	29.5502	-3.01	2.27972	99.826	64	29.18	-1.23	3.45852	99.9196
64.5	29.8932	-4.37	3.65625	99.9077	64.5	31.6711	-2.02	3.83202	99.8473	64.5	29.1164	4.62	5.29967	99.8914	64.5	29.6349	-3.03	2.27952	99.8173	64.5	29.2558	-1.24	3.45852	99.9196
65	29.9834	-4.4	3.65625	99.9077	65	31.7478	-2.04	3.83162	99.8369	65	29.1444	4.64	5.29917	99.882	65	29.6969	-3.06	2.27962	99.8216	65	29.3001	-1.26	3.45842	99.9168
65.5	30.0521	-4.43	3.65595	99.8995	65.5	31.8176	-2.05	3.83132	99.8292	65.5	29.2177	4.66	5.29877	99.8745	65.5	29.7408	-3.08	2.27962	99.8216	65.5	29.3284	-1.27	3.45842	99.9168
66	30.1446	-4.45	3.65615	99.905	66	31.8704	-2.07	3.83122	99.8266	66	29.2846	4.69	5.29867	99.8726	66	29.8046	-3.11	2.27952	99.8173	66	29.4106	-1.28	3.45813	99.9082
66.5	30.2191	-4.48	3.65655	99.9158	66.5	31.9391	-2.08	3.83112	99.824	66.5	29.3254	4.71	5.29837	99.867	66.5	29.891	-3.13	2.27952	99.8173	66.5	29.4599	-1.29	3.45773	99.8967
67	30.2711	-4.51	3.65685	99.924	67	32.0163	-2.1	3.83102	99.8214	67	29.4127	4.73	5.29817	99.8633	67	29.97	-3.15	2.27972	99.826	67	29.5258	-1.3	3.45763	99.8938
67.5	30.2928	-4.54	3.65695	99.9267	67.5	32.0863	-2.11	3.83082	99.8162	67.5	29.4976	4.76	5.29817	99.8633	67.5	30.0583	-3.17	2.28001	99.839	67.5	29.6266	-1.31	3.45743	99.8881
68	30.338	-4.57	3.65695	99.9267	68	32.1628	-2.13	3.83102	99.8214	68	29.5686	4.78	5.29807	99.8614	68	30.1433	-3.2	2.28031	99.8521	68	29.7027	-1.32	3.45723	99.8823
68.5	30.4097	-4.59	3.65685	99.924	68.5	32.2385	-2.14	3.83082	99.8162	68.5	29.6118	4.8	5.29797	99.8595	68.5	30.2125	-3.22	2.28031	99.8521	68.5	29.7651	-1.33	3.45703	99.8766
69	30.4863	-4.62	3.65685	99.924	69	32.2768	-2.16	3.83082	99.8162	69	29.6785	4.83	5.29797	99.8595	69	30.2593	-3.25	2.28021	99.8477	69	29.8068	-1.35	3.45703	99.8766
69.5	30.5868	-4.65	3.65665	99.9186	69.5	32.296	-2.17	3.83073	99.8136	69.5	29.7534	4.85	5.29807	99.8614	69.5	30.2993	-3.27	2.28001	99.839	69.5	29.8757	-1.36	3.45693	99.8737
70	30.6588	-4.67	3.65645	99.9131	70	32.3759	-2.18	3.83073	99.8136	70	29.8447	4.88	5.29827	99.8651	70	30.3644	-3.3	2.27982	99.8303	70	29.9708	-1.36	3.45683	99.8708
70.5	30.7253	-4.7	3.65675	99.9213	70.5	32.4687	-2.2	3.83073	99.8136	70.5	29.9264	4.9	5.29837	99.867	70.5	30.4164	-3.32	2.27952	99.8173	70.5	30.0467	-1.37	3.45703	99.8766
71	30.7678	-4.73	3.65665	99.9186	71	32.54	-2.21	3.83082	99.8162	71	30.0126	4.93	5.29877	99.8745	71	30.4901	-3.34	2.27952	99.8173	71	30.1372	-1.38	3.45713	99.8794
71.5	30.8421	-4.75	3.65665	99.9186	71.5	32.6347	-2.22	3.83092	99.8188	71.5	30.0748	4.95	5.29887	99.8764	71.5	30.5884	-3.36	2.27922	99.8042	71.5	30.2198	-1.39	3.45743	99.8881
72	30.9339	-4.78	3.65675	99.9213	72	32.7107	-2.24	3.83102	99.8214	72	30.1213	4.97	5.29867	99.8726	72	30.6664	-3.38	2.27922	99.8042	72	30.2782	-1.4	3.45773	99.8967
72.5	31.0101	-4.8	3.65675	99.9213	72.5	32.7731	-2.25	3.83102	99.8214	72.5	30.1616	4.99	5.29867	99.8726	72.5	30.7359	-3.41	2.27922	99.8042	72.5	30.3091	-1.42	3.45783	99.8995
73	31.0983	-4.83	3.65655	99.9158	73	32.8128	-2.27	3.83112	99.824	73	30.2116	5.01	5.29847	99.8689	73	30.766	-3.43	2.27922	99.8042	73	30.3377	-1.43	3.45783	99.8995
73.5	31.1717	-4.85	3.65665	99.9186	73.5	32.902	-2.28	3.83122	99.8266	73.5	30.2859	5.04	5.29817	99.8633	73.5	30.8456	-3.45	2.27912	99.7999	73.5	30.415	-1.44	3.45773	99.8967
74	31.2343	-4.88	3.65695	99.9267	74	32.9798	-2.29	3.83152	99.8343	74	30.3738	5.06	5.29807	99.8614	74	30.9455	-3.47	2.27902	99.7955	74	30.5049	-1.45	3.45763	99.8938
74.5	31.2639	-4.91	3.65714	99.9321	74.5	33.0627	-2.3	3.83162	99.8369	74.5	30.4601	5.09	5.29788	99.8577	74.5	31.0175	-3.49	2.27902	99.7955	74.5	30.5899	-1.45	3.45733	99.8852
75	31.29	-4.94	3.65714	99.9321	75	33.1465	-2.31	3.83192	99.8447	75	30.5383	5.11	5.29768	99.8539	75	31.1112	-3.51	2.27932	99.8086	75	30.673	-1.46	3.45703	99.8766
75.5	31.3781	-4.96	3.65734	99.9376	75.5	33.2161	-2.33	3.83222	99.8524	75.5	30.6028	5.13	5.29768	99.8539	75.5	31.1808	-3.54	2.27952	99.8173	75.5	30.7505	-1.47	3.45683	99.8708
76	31.4695	-4.98	3.65724	99.9348	76	33.2789	-2.34	3.83231	99.855	76	30.6365	5.15	5.29768	99.8539	76	31.2417	-3.56	2.27991	99.8347	76	30.8031	-1.49	3.45673	99.868
76.5	31.548	-5.01	3.65724	99.9348	76.5	33.2909	-2.36	3.83261	99.8628	76.5	30.729	5.17	5.29768	99.8539	76.5	31.2859	-3.58	2.28011	99.8434	76.5	30.8559	-1.5	3.45673	99.868
77	31.6342	-5.03	3.65695	99.9267	77	33.3584	-2.37	3.83261	99.8628	77	30.8127	5.19	5.29758	99.8521	77	31.3099	-3.6	2.28011	99.8434	77	30.948	-1.5	3.45683	99.8708
77.5	31.7142	-5.06	3.65685	99.924	77.5	33.4406	-2.38	3.83281	99.868	77.5	30.8869	5.22	5.29758	99.8521	77.5	31.3935	-3.62	2.27991	99.8347	77.5	31.0313	-1.51	3.45673	99.868
78	31.764	-5.08	3.65695	99.9267	78	33.524	-2.4	3.83281	99.868	78	30.9811	5.24	5.29778	99.8558	78	31.4832	-3.64	2.27972	99.826	78	31.104	-1.52	3.45664	99.8651
78.5	31.8246	-5.11	3.65704	99.9294	78.5	33.6128	-2.41	3.83291	99.8706	78.5	31.0529	5.26	5.29807	99.8614	78.5	31.5698	-3.66	2.27932	99.8086	78.5	31.1894	-1.53	3.45644	99.8593
79	31.9087	-5.13	3.65714	99.9321	79	33.6925	-2.42	3.83291	99.8706	79	31.1098	5.28	5.29847	99.8689	79	31.6567	-3.68	2.27922	99.8042	79	31.2595	-1.54	3.45654	99.8622
79.5	31.9946	-5.16	3.65734	99.9376	79.5	33.7584	-2.43	3.83271	99.8654	79.5	31.1278	5.3	5.29877	99.8745	79.5	31.7291	-3.7	2.27892	99.7912	79.5	31.292	-1.55	3.45673	99.868
80	32.0747	-5.18	3.65714	99.9321	80	33.7969	-2.45	3.83261	99.8628	80	31.1875	5.32	5.29887	99.8764	80	31.7952	-3.73	2.27892	99.7912	80	31.3255	-1.56	3.45713	99.8794
80.5	32.152	-5.2	3.65704	99.9294	80.5	33.8859	-2.46	3.83251	99.8602	80.5	31.2745	5.34	5.29877	99.8745	80.5	31.8393	-3.75	2.27882	99.7868	80.5	31.4026	-1.57	3.45743	99.8881
81	32.2154	-5.23	3.65695	99.9267	81	33.9777	-2.47	3.83241	99.8576	81	31.3589	5.36	5.29897	99.8783	81	31.9325	-3.77	2.27882	99.7868	81	31.4918	-1.58	3.45753	99.8909
81.5	32.2586	-5.25	3.65724	99.9348	81.5	34.0498	-2.48	3.83222	99.8524	81.5	31.443	5.39	5.29887	99.8764	81.5	32.0167	-3.78	2.27882	99.7868	81.5	31.5731	-1.59	3.45763	99.8938
82	32.2774	-5.28	3.65744	99.9403	82	34.1533	-2.49	3.83202	99.8473	82	31.5317	5.41	5.29867	99.8726	82	32.0914	-3.8	2.27872	99.7825	82	31.6634	-1.6	3.45763	99.8938
82.5	32.3741	-5.3	3.65744	99.9403	82.5	34.225	-2.5	3.83182	99.8421	82.5	31.5933	5.43	5.29867	99.8726	82.5	32.1785	-3.82	2.27872	99.7825	82.5	31.7458	-1.6	3.45743	99.8881
83	32.4625	-5.32	3.65734	99.9376	83	34.2792	-2.52	3.83162	99.8369	83	31.6622	5.45	5.29857	99.8708	83	32.2508	-3.84	2.27882	99.7868	83	31.8224	-1.61	3.45713	99.8794
83.5	32.5402	-5.34	3.65724	99.9348	83.5	34.314	-2.53	3.83162	99.8369	83.5	31.7279	5.47	5.29857	99.8708	83.5	32.2919	-3.86	2.27912	99.7999	83.5	31.888	-1.63	3.45683	99.8708
84	32.6385	-5.37	3.65704	99.9294	84	34.376	-2.54	3.83142	99.8317	84	31.8097	5.49	5.29857	99.8708	84	32.3162	-3.89	2.27952	99.8173	84	31.9472	-1.63	3.45673	99.868
84.5	32.7165	-5.39	3.65675	99.9213	84.5	34.4413	-2.55	3.83132	99.8292	84.5	31.8901	5.51	5.29887	99.8764	84.5	32.3982	-3.9	2.27982	99.8303	84.5	32.0324	-1.64	3.45673	99.868
85	32.7786	-5.41	3.65655	99.9158	85	34.5279	-2.56	3.83132	99.8292	85	31.9681	5.53	5.29887	99.8764	85	32.4852	-3.92	2.27991	99.8347	85	32.1007	-1.65	3.45673	99.868
85.5	32.832	-5.44	3.65635	99.9104	85.5	34.6278	-2.57	3.83122	99.8266	85.5	32.0467	5.56	5.29877	99.8745	85.5	32.5677	-3.94	2.27991	99.8347	85.5	32.1758	-1.66	3.45683	99.8708
86	32.9134	-5.46	3.65625	99.9077	86	34.7021	-2.58	3.83122	99.8266	86	32.0989	5.57	5.29897	99.8783	86	32.6602	-3.96	2.27991	99.8347	86	32.2445	-1.67	3.45664	99.8651
86.5	33.0008	-5.48	3.65635	99.9104	86.5	34.7682	-2.6	3.83112	99.824	86.5	32.1457	5.59	5.29917	99.882	86.5	32.7485	-3.98	2.27982	99.8303	86.5	32.3013	-1.68	3.45644	99.8593
87	33.0734	-5.5	3.65645	99.9131	87	34.8132	-2.61	3.83112	99.824	87	32.1921	5.61	5.29956	99.8895	87	32.8162	-4	2.27952	99.8173	87	32.3708	-1.69	3.45644	99.8593
87.5	33.1573	-5.53	3.65665	99.9186	87.5	34.894	-2.62	3.83112	99.824	87.5	32.2792	5.63	5.29986	99.8951	87.5	32.8858	-4.02	2.27942	99.8129	87.5	32.4201	-1.7	3.45654	99.8622
88	33.2319	-5.55	3.65665	99.9186	88	34.9873	-2.63	3.83112	99.824	88	32.3594	5.65	5.30006	99.8988	88	32.9466	-4.04	2.27932	99.8086	88	32.5109	-1.71	3.45664	99.8651
88.5	33.2688	-5.57	3.65675	99.9213	88.5	35.0795	-2.64	3.83122	99.8266	88.5	32.4495	5.68	5.30006	99.8988	88.5	33.0326	-4.06	2.27932	99.8086	88.5	32.5928	-1.72	3.45693	99.8737
89	33.3055	-5.6	3.65714	99.9321	89	35.169	-2.65	3.83122	99.8266	89	32.5377	5.7	5.29996	99.897	89	33.1104	-4.07	2.27922	99.8042	89	32.6775	-1.72	3.45693	99.8737
89.5	33.3898	-5.62	3.65754	99.943	89.5	35.2534	-2.66	3.83112	99.824	89.5	32.6107	5.72	5.29996	99.897	89.5	33.184	-4.09	2.27932	99.8086	89.5	32.7714	-1.73	3.45683	99.8708
90	33.4797	-5.64	3.65764	99.9457	90	35.31	-2.67	3.83102	99.8214	90	32.7015	5.74	5.29967	99.8914	90	33.2634	-4.11	2.27922	99.8042	90	32.8617	-1.74	3.45673	99.868
90.5	33.5604	-5.66	3.65774	99.9484	90.5	35.3445	-2.68	3.83092	99.8188	90.5	32.7532	5.76	5.29956	99.8895	90.5	33.3112	-4.13	2.27912	99.7999	90.5	32.9273	-1.75	3.45654	99.8622
91	33.6533	-5.68	3.65734	99.9376	91	35.4286	-2.69	3.83102	99.8214	91	32.8267	5.78	5.29937	99.8857	91	33.3777	-4.15	2.27932	99.8086	91	32.9749	-1.76	3.45624	99.8536
91.5	33.7312	-5.7	3.65704	99.9294	91.5	35.4867	-2.71	3.83073	99.8136	91.5	32.9001	5.8	5.29917	99.882	91.5	33.4302	-4.17	2.27952	99.8173	91.5	33.0454	-1.77	3.45594	99.845
92	33.8062	-5.72	3.65695	99.9267	92	35.5542	-2.72	3.83073	99.8136	92	32.9773	5.82	5.29917	99.882	92	33.5145	-4.18	2.27972	99.826	92	33.122	-1.78	3.45574	99.8393
92.5	33.8756	-5.74	3.65685	99.924	92.5	35.655	-2.73	3.83073	99.8136	92.5	33.0482	5.83	5.29907	99.8801	92.5	33.6079	-4.2	2.28001	99.839	92.5	33.19	-1.79	3.45544	99.8307
93	33.936	-5.76	3.65665	99.9186	93	35.7429	-2.74	3.83073	99.8136	93	33.112	5.85	5.29897	99.8783	93	33.6911	-4.22	2.28011	99.8434	93	33.2518	-1.8	3.45544	99.8307
93.5	34.0272	-5.78	3.65665	99.9186	93.5	35.8033	-2.75	3.83063	99.811	93.5	33.1917	5.87	5.29887	99.8764	93.5	33.7763	-4.23	2.28011	99.8434	93.5	33.3401	-1.8	3.45524	99.8249
94	34.1039	-5.8	3.65655	99.9158	94	35.856	-2.76	3.83043	99.8059	94	33.2584	5.89	5.29867	99.8726	94	33.8756	-4.25	2.27991	99.8347	94	33.4213	-1.81	3.45524	99.8249
94.5	34.1814	-5.82	3.65655	99.9158	94.5	35.9496	-2.77	3.83043	99.8059	94.5	33.3128	5.91	5.29867	99.8726	94.5	33.9465	-4.27	2.27982	99.8303	94.5	33.4852	-1.82	3.45524	99.8249
95	34.2652	-5.84	3.65645	99.9131	95	36.0262	-2.78	3.83023	99.8007	95	33.4042	5.93	5.29897	99.8783	95	34.0023	-4.29	2.27952	99.8173	95	33.5451	-1.83	3.45514	99.822
95.5	34.3071	-5.87	3.65645	99.9131	95.5	36.1181	-2.79	3.83023	99.8007	95.5	33.4826	5.95	5.29907	99.8801	95.5	34.0717	-4.3	2.27942	99.8129	95.5	33.6321	-1.83	3.45544	99.8307
96	34.3683	-5.89	3.65635	99.9104	96	36.2244	-2.8	3.83023	99.8007	96	33.5627	5.97	5.29937	99.8857	96	34.1559	-4.32	2.27922	99.8042	96	33.7158	-1.84	3.45574	99.8393
96.5	34.4228	-5.91	3.65655	99.9158	96.5	36.2956	-2.81	3.83013	99.7981	96.5	33.6769	5.99	5.29947	99.8876	96.5	34.2278	-4.34	2.27912	99.7999	96.5	33.8137	-1.85	3.45604	99.8479
97	34.5182	-5.92	3.65704	99.9294	97	36.3576	-2.82	3.83023	99.8007	97	33.7529	6.01	5.29927	99.8839	97	34.29	-4.36	2.27902	99.7955	97	33.9068	-1.85	3.45634	99.8565
97.5	34.6036	-5.94	3.65734	99.9376	97.5	36.4081	-2.83	3.83013	99.7981	97.5	33.8284	6.02	5.29917	99.882	97.5	34.3591	-4.37	2.27902	99.7955	97.5	33.9884	-1.86	3.45654	99.8622
98	34.689	-5.96	3.65734	99.9376	98	36.4922	-2.84	3.83013	99.7981	98	33.8592	6.04	5.29907	99.8801	98	34.4504	-4.39	2.27902	99.7955	98	34.0397	-1.87	3.45654	99.8622
98.5	34.7797	-5.98	3.65714	99.9321	98.5	36.5733	-2.85	3.83003	99.7955	98.5	33.9359	6.06	5.29867	99.8726	98.5	34.5101	-4.41	2.27882	99.7868	98.5	34.0837	-1.88	3.45654	99.8622
99	34.8691	-6	3.65704	99.9294	99	36.6396	-2.86	3.83013	99.7981	99	34.0085	6.07	5.29847	99.8689	99	34.5688	-4.42	2.27882	99.7868	99	34.1645	-1.89	3.45634	99.8565
99.5	34.9367	-6.02	3.65695	99.9267	99.5	36.7137	-2.86	3.83003	99.7955	99.5	34.06	6.09	5.29837	99.867	99.5	34.6607	-4.44	2.27902	99.7955	99.5	34.2194	-1.9	3.45614	99.8507
100	34.987	-6.04	3.65675	99.9213	100	36.7989	-2.87	3.83003	99.7955	100	34.1556	6.11	5.29817	99.8633	100	34.7449	-4.45	2.27922	99.8042	100	34.3003	-1.9	3.45614	99.8507
100.5	35.0795	-6.06	3.65675	99.9213	100.5	36.8608	-2.89	3.82993	99.7929	100.5	34.2534	6.13	5.29817	99.8633	100.5	34.839	-4.47	2.27952	99.8173	100.5	34.4118	-1.91	3.45594	99.845
101	35.1565	-6.08	3.65665	99.9186	101	36.9136	-2.89	3.83003	99.7955	101	34.3177	6.14	5.29827	99.8651	101	34.945	-4.48	2.27972	99.826	101	34.4936	-1.92	3.45594	99.845
101.5	35.2322	-6.1	3.65655	99.9158	101.5	37.011	-2.9	3.83013	99.7981	101.5	34.3768	6.16	5.29817	99.8633	101.5	35.0279	-4.5	2.27962	99.8216	101.5	34.5674	-1.92	3.45594	99.845
102	35.3084	-6.12	3.65635	99.9104	102	37.0976	-2.91	3.82993	99.7929	102	34.4493	6.18	5.29807	99.8614	102	35.0945	-4.52	2.27952	99.8173	102	34.612	-1.93	3.45584	99.8421
102.5	35.3668	-6.14	3.65655	99.9158	102.5	37.1886	-2.92	3.82993	99.7929	102.5	34.5361	6.2	5.29807	99.8614	102.5	35.1283	-4.54	2.27952	99.8173	102.5	34.6887	-1.94	3.45584	99.8421
103	35.4415	-6.16	3.65635	99.9104	103	37.2832	-2.93	3.82983	99.7903	103	34.637	6.21	5.29817	99.8633	103	35.2105	-4.55	2.27932	99.8086	103	34.7869	-1.94	3.45574	99.8393
103.5	35.4911	-6.18	3.65615	99.905	103.5	37.364	-2.94	3.82973	99.7877	103.5	34.73	6.23	5.29847	99.8689	103.5	35.2707	-4.57	2.27912	99.7999	103.5	34.8748	-1.95	3.45564	99.8364
104	35.5786	-6.19	3.65645	99.9131	104	37.4228	-2.95	3.82973	99.7877	104	34.8166	6.25	5.29877	99.8745	104	35.3383	-4.58	2.27892	99.7912	104	34.9663	-1.95	3.45574	99.8393
104.5	35.6654	-6.21	3.65675	99.9213	104.5	37.4995	-2.95	3.82973	99.7877	104.5	34.8903	6.27	5.29887	99.8764	104.5	35.4403	-4.6	2.27882	99.7868	104.5	35.0584	-1.96	3.45594	99.845
105	35.7498	-6.23	3.65685	99.924	105	37.5873	-2.96	3.82983	99.7903	105	34.9402	6.28	5.29897	99.8783	105	35.5314	-4.61	2.27892	99.7912	105	35.1287	-1.97	3.45624	99.8536
105.5	35.8486	-6.25	3.65685	99.924	105.5	37.6637	-2.97	3.82993	99.7929	105.5	34.9923	6.3	5.29877	99.8745	105.5	35.6091	-4.63	2.27892	99.7912	105.5	35.1817	-1.98	3.45644	99.8593
106	35.9476	-6.26	3.65665	99.9186	106	37.7549	-2.98	3.82993	99.7929	106	35.0479	6.31	5.29877	99.8745	106	35.6689	-4.65	2.27912	99.7999	106	35.2044	-1.98	3.45634	99.8565
106.5	36.0209	-6.28	3.65655	99.9158	106.5	37.8181	-2.99	3.83013	99.7981	106.5	35.1332	6.33	5.29847	99.8689	106.5	35.7333	-4.66	2.27922	99.8042	106.5	35.295	-1.99	3.45624	99.8536
107	36.0743	-6.3	3.65635	99.9104	107	37.8753	-3	3.83023	99.8007	107	35.2257	6.35	5.29827	99.8651	107	35.8234	-4.67	2.27922	99.8042	107	35.3935	-2	3.45614	99.8507
107.5	36.1541	-6.32	3.65625	99.9077	107.5	37.9298	-3.01	3.83033	99.8032	107.5	35.3227	6.37	5.29797	99.8595	107.5	35.9274	-4.69	2.27942	99.8129	107.5	35.4784	-2	3.45584	99.8421
108	36.2347	-6.34	3.65615	99.905	108	38.0107	-3.02	3.83033	99.8032	108	35.4068	6.39	5.29768	99.8539	108	36.0175	-4.7	2.27991	99.8347	108	35.5726	-2.01	3.45554	99.8335
108.5	36.3092	-6.36	3.65625	99.9077	108.5	38.1028	-3.03	3.83063	99.811	108.5	35.4781	6.4	5.29768	99.8539	108.5	36.1173	-4.71	2.28031	99.8521	108.5	35.6575	-2.01	3.45534	99.8278
109	36.3751	-6.38	3.65605	99.9023	109	38.1857	-3.03	3.83073	99.8136	109	35.5198	6.42	5.29778	99.8558	109	36.1906	-4.73	2.28071	99.8695	109	35.7186	-2.02	3.45524	99.8249
109.5	36.4515	-6.39	3.65605	99.9023	109.5	38.2876	-3.04	3.83082	99.8162	109.5	35.6201	6.44	5.29768	99.8539	109.5	36.2437	-4.75	2.28071	99.8695	109.5	35.7835	-2.03	3.45524	99.8249
110	36.5296	-6.41	3.65605	99.9023	110	38.3756	-3.05	3.83092	99.8188	110	35.7167	6.45	5.29778	99.8558	110	36.2883	-4.77	2.28071	99.8695	110	35.8732	-2.03	3.45534	99.8278
110.5	36.5944	-6.43	3.65605	99.9023	110.5	38.4528	-3.05	3.83102	99.8214	110.5	35.8005	6.47	5.29768	99.8539	110.5	36.3502	-4.78	2.28071	99.8695	110.5	35.9671	-2.04	3.45534	99.8278
111	36.6629	-6.45	3.65605	99.9023	111	38.5198	-3.06	3.83112	99.824	111	35.8955	6.49	5.29778	99.8558	111	36.4404	-4.79	2.28061	99.8651	111	36.0509	-2.04	3.45534	99.8278
111.5	36.7561	-6.46	3.65635	99.9104	111.5	38.5947	-3.07	3.83112	99.824	111.5	35.9776	6.51	5.29807	99.8614	111.5	36.5314	-4.81	2.28031	99.8521	111.5	36.1426	-2.05	3.45534	99.8278
112	36.8455	-6.48	3.65665	99.9186	112	38.6906	-3.08	3.83102	99.8214	112	36.0422	6.52	5.29827	99.8651	112	36.6323	-4.82	2.28031	99.8521	112	36.2272	-2.05	3.45534	99.8278
112.5	36.9386	-6.5	3.65675	99.9213	112.5	38.7661	-3.09	3.83092	99.8188	112.5	36.0552	6.53	5.29867	99.8726	112.5	36.721	-4.84	2.28001	99.839	112.5	36.2624	-2.06	3.45554	99.8335
113	37.0466	-6.51	3.65675	99.9213	113	38.859	-3.09	3.83082	99.8162	113	36.1336	6.55	5.29877	99.8745	113	36.7899	-4.85	2.27991	99.8347	113	36.2971	-2.07	3.45594	99.845
113.5	37.1175	-6.53	3.65665	99.9186	113.5	38.9457	-3.1	3.83082	99.8162	113.5	36.2301	6.57	5.29857	99.8708	113.5	36.8339	-4.87	2.28001	99.839	113.5	36.393	-2.07	3.45624	99.8536
114	37.1811	-6.55	3.65645	99.9131	114	38.9936	-3.11	3.83073	99.8136	114	36.3206	6.59	5.29847	99.8689	114	36.9346	-4.88	2.27991	99.8347	114	36.4816	-2.08	3.45624	99.8536
114.5	37.2353	-6.57	3.65635	99.9104	114.5	39.0223	-3.12	3.83063	99.811	114.5	36.4147	6.6	5.29837	99.867	114.5	37.0286	-4.89	2.27982	99.8303	114.5	36.5781	-2.08	3.45624	99.8536
115	37.3253	-6.58	3.65625	99.9077	115	39.1067	-3.13	3.83063	99.811	115	36.5065	6.62	5.29797	99.8595	115	37.1192	-4.91	2.27962	99.8216	115	36.6716	-2.09	3.45624	99.8536
115.5	37.4072	-6.6	3.65615	99.905	115.5	39.2129	-3.14	3.83043	99.8059	115.5	36.5813	6.64	5.29778	99.8558	115.5	37.2154	-4.92	2.27972	99.826	115.5	36.756	-2.09	3.45604	99.8479
116	37.4567	-6.62	3.65625	99.9077	116	39.2994	-3.14	3.83043	99.8059	116	36.6585	6.65	5.29768	99.8539	116	37.2982	-4.93	2.28001	99.839	116	36.8428	-2.1	3.45574	99.8393
116.5	37.5553	-6.63	3.65625	99.9077	116.5	39.3967	-3.15	3.83033	99.8032	116.5	36.7159	6.67	5.29748	99.8502	116.5	37.3663	-4.95	2.28031	99.8521	116.5	36.9127	-2.11	3.45554	99.8335
117	37.6433	-6.65	3.65635	99.9104	117	39.488	-3.16	3.83013	99.7981	117	36.8175	6.69	5.29758	99.8521	117	37.3965	-4.97	2.28061	99.8651	117	36.9825	-2.11	3.45544	99.8307
117.5	37.7119	-6.67	3.65645	99.9131	117.5	39.5595	-3.17	3.83003	99.7955	117.5	36.9038	6.7	5.29768	99.8539	117.5	37.4522	-4.98	2.28071	99.8695	117.5	37.0744	-2.12	3.45534	99.8278
118	37.7666	-6.68	3.65645	99.9131	118	39.6115	-3.18	3.82993	99.7929	118	36.9807	6.72	5.29758	99.8521	118	37.5576	-4.99	2.28051	99.8608	118	37.1522	-2.12	3.45534	99.8278
118.5	37.8724	-6.7	3.65645	99.9131	118.5	39.7101	-3.18	3.82983	99.7903	118.5	37.0706	6.73	5.29768	99.8539	118.5	37.653	-5	2.28051	99.8608	118.5	37.2327	-2.13	3.45544	99.8307
119	37.9562	-6.72	3.65675	99.9213	119	39.7988	-3.19	3.82983	99.7903	119	37.1236	6.75	5.29758	99.8521	119	37.7433	-5.02	2.28041	99.8564	119	37.3035	-2.13	3.45544	99.8307
119.5	38.0513	-6.73	3.65714	99.9321	119.5	39.8867	-3.19	3.82973	99.7877	119.5	37.1834	6.76	5.29778	99.8558	119.5	37.841	-5.03	2.28011	99.8434	119.5	37.3727	-2.14	3.45534	99.8278
120	38.161	-6.74	3.65734	99.9376	120	39.975	-3.2	3.82983	99.7903	120	37.2456	6.78	5.29807	99.8614	120	37.9176	-5.04	2.27991	99.8347	120	37.4562	-2.15	3.45534	99.8278
120.5	38.2399	-6.76	3.65754	99.943	120.5	40.0578	-3.21	3.82983	99.7903	120.5	37.338	6.8	5.29837	99.867	120.5	37.991	-5.06	2.27982	99.8303	120.5	37.5053	-2.15	3.45564	99.8364
121	38.3143	-6.78	3.65754	99.943	121	40.1238	-3.22	3.82993	99.7929	121	37.4317	6.82	5.29857	99.8708	121	38.0553	-5.07	2.27982	99.8303	121	37.5992	-2.16	3.45584	99.8421
121.5	38.349	-6.8	3.65754	99.943	121.5	40.1467	-3.23	3.83003	99.7955	121.5	37.518	6.83	5.29867	99.8726	121.5	38.1509	-5.08	2.27982	99.8303	121.5	37.6952	-2.16	3.45614	99.8507
122	38.4366	-6.81	3.65744	99.9403	122	40.2201	-3.23	3.82993	99.7929	122	37.6134	6.85	5.29847	99.8689	122	38.2385	-5.1	2.27982	99.8303	122	37.7796	-2.16	3.45644	99.8593
122.5	38.5196	-6.83	3.65734	99.9376	122.5	40.3203	-3.24	3.82993	99.7929	122.5	37.7101	6.87	5.29837	99.867	122.5	38.3232	-5.11	2.27991	99.8347	122.5	37.8871	-2.17	3.45644	99.8593
123	38.5694	-6.84	3.65714	99.9321	123	40.4054	-3.25	3.82983	99.7903	123	37.7955	6.88	5.29807	99.8614	123	38.4145	-5.12	2.27982	99.8303	123	37.9887	-2.17	3.45644	99.8593
123.5	38.6786	-6.86	3.65704	99.9294	123.5	40.5	-3.25	3.82993	99.7929	123.5	37.8551	6.89	5.29778	99.8558	123.5	38.4906	-5.13	2.27982	99.8303	123.5	38.0619	-2.18	3.45634	99.8565
124	38.7791	-6.87	3.65704	99.9294	124	40.5881	-3.26	3.82993	99.7929	124	37.9342	6.91	5.29758	99.8521	124	38.5311	-5.15	2.28001	99.839	124	38.1094	-2.18	3.45604	99.8479
124.5	38.8461	-6.89	3.65704	99.9294	124.5	40.6633	-3.26	3.82993	99.7929	124.5	38.0126	6.92	5.29748	99.8502	124.5	38.5862	-5.16	2.28021	99.8477	124.5	38.1844	-2.19	3.45574	99.8393
125	38.9004	-6.9	3.65695	99.9267	125	40.7104	-3.27	3.83003	99.7955	125	38.0954	6.94	5.29738	99.8483	125	38.6853	-5.17	2.28051	99.8608	125	38.268	-2.19	3.45564	99.8364
125.5	38.9907	-6.92	3.65685	99.924	125.5	40.8067	-3.28	3.83013	99.7981	125.5	38.1701	6.95	5.29728	99.8464	125.5	38.7762	-5.19	2.28071	99.8695	125.5	38.3376	-2.2	3.45544	99.8307
126	39.0782	-6.93	3.65665	99.9186	126	40.9039	-3.28	3.83013	99.7981	126	38.2459	6.97	5.29728	99.8464	126	38.8677	-5.2	2.28081	99.8738	126	38.4146	-2.2	3.45544	99.8307
126.5	39.1759	-6.95	3.65675	99.9213	126.5	40.9887	-3.29	3.83013	99.7981	126.5	38.3349	6.99	5.29718	99.8445	126.5	38.97	-5.21	2.28061	99.8651	126.5	38.5126	-2.21	3.45544	99.8307
127	39.2827	-6.96	3.65695	99.9267	127	41.0962	-3.29	3.83023	99.8007	127	38.4049	7	5.29718	99.8445	127	39.0621	-5.22	2.28041	99.8564	127	38.5948	-2.21	3.45544	99.8307
127.5	39.3779	-6.97	3.65704	99.9294	127.5	41.1767	-3.3	3.83023	99.8007	127.5	38.4634	7.02	5.29718	99.8445	127.5	39.1559	-5.23	2.28011	99.8434	127.5	38.6616	-2.22	3.45544	99.8307
128	39.4481	-6.99	3.65704	99.9294	128	41.2402	-3.31	3.83023	99.8007	128	38.566	7.03	5.29738	99.8483	128	39.2131	-5.25	2.27991	99.8347	128	38.7315	-2.22	3.45534	99.8278
128.5	39.4929	-7.01	3.65695	99.9267	128.5	41.2795	-3.32	3.83033	99.8032	128.5	38.6495	7.05	5.29758	99.8521	128.5	39.2919	-5.26	2.27962	99.8216	128.5	38.8231	-2.23	3.45544	99.8307
129	39.5692	-7.02	3.65665	99.9186	129	41.3516	-3.32	3.83033	99.8032	129	38.737	7.07	5.29797	99.8595	129	39.3757	-5.27	2.27942	99.8129	129	38.9156	-2.23	3.45564	99.8364
129.5	39.6339	-7.04	3.65655	99.9158	129.5	41.4151	-3.33	3.83023	99.8007	129.5	38.8531	7.08	5.29797	99.8595	129.5	39.458	-5.28	2.27952	99.8173	129.5	39.0163	-2.23	3.45584	99.8421
130	39.7008	-7.05	3.65635	99.9104	130	41.5149	-3.33	3.83033	99.8032	130	38.943	7.1	5.29788	99.8577	130	39.5409	-5.3	2.27962	99.8216	130	39.1198	-2.24	3.45624	99.8536
130.5	39.8068	-7.06	3.65605	99.9023	130.5	41.6279	-3.34	3.83023	99.8007	130.5	39.0196	7.11	5.29788	99.8577	130.5	39.6073	-5.31	2.27972	99.826	130.5	39.2077	-2.24	3.45644	99.8593
131	39.9081	-7.08	3.65605	99.9023	131	41.7129	-3.34	3.83033	99.8032	131	39.0615	7.13	5.29778	99.8558	131	39.6855	-5.32	2.27982	99.8303	131	39.2713	-2.25	3.45644	99.8593
131.5	39.9769	-7.09	3.65605	99.9023	131.5	41.7828	-3.35	3.83033	99.8032	131.5	39.1453	7.14	5.29738	99.8483	131.5	39.7685	-5.33	2.27972	99.826	131.5	39.3169	-2.25	3.45634	99.8565
132	40.0379	-7.11	3.65605	99.9023	132	41.8326	-3.36	3.83033	99.8032	132	39.2171	7.15	5.29718	99.8445	132	39.8105	-5.34	2.27991	99.8347	132	39.3993	-2.26	3.45634	99.8565
132.5	40.109	-7.12	3.65595	99.8995	132.5	41.9279	-3.36	3.83033	99.8032	132.5	39.2808	7.17	5.29718	99.8445	132.5	39.9096	-5.35	2.28021	99.8477	132.5	39.4595	-2.26	3.45594	99.845
133	40.2008	-7.13	3.65595	99.8995	133	42.0189	-3.37	3.83023	99.8007	133	39.3888	7.18	5.29708	99.8427	133	40.0041	-5.36	2.28051	99.8608	133	39.5504	-2.27	3.45564	99.8364
133.5	40.3011	-7.15	3.65585	99.8968	133.5	42.1204	-3.37	3.83013	99.7981	133.5	39.4877	7.2	5.29708	99.8427	133.5	40.0906	-5.38	2.28071	99.8695	133.5	39.6569	-2.27	3.45544	99.8307
134	40.394	-7.16	3.65595	99.8995	134	42.2161	-3.37	3.83013	99.7981	134	39.5565	7.21	5.29718	99.8445	134	40.1999	-5.38	2.28081	99.8738	134	39.7431	-2.27	3.45524	99.8249
134.5	40.4981	-7.17	3.65625	99.9077	134.5	42.3063	-3.38	3.83013	99.7981	134.5	39.6222	7.22	5.29718	99.8445	134.5	40.3009	-5.4	2.28071	99.8695	134.5	39.8309	-2.28	3.45514	99.822
135	40.5718	-7.18	3.65645	99.9131	135	42.3691	-3.39	3.83013	99.7981	135	39.6911	7.24	5.29738	99.8483	135	40.3721	-5.41	2.28081	99.8738	135	39.8757	-2.29	3.45505	99.8192
135.5	40.6296	-7.2	3.65665	99.9186	135.5	42.4197	-3.39	3.83013	99.7981	135.5	39.7908	7.26	5.29728	99.8464	135.5	40.4225	-5.42	2.28061	99.8651	135.5	39.9546	-2.29	3.45495	99.8163
136	40.6745	-7.21	3.65655	99.9158	136	42.5098	-3.4	3.83023	99.8007	136	39.894	7.27	5.29758	99.8521	136	40.4992	-5.43	2.28031	99.8521	136	40.0633	-2.29	3.45485	99.8134
136.5	40.7416	-7.23	3.65645	99.9131	136.5	42.5771	-3.41	3.83013	99.7981	136.5	39.9863	7.29	5.29778	99.8558	136.5	40.5882	-5.44	2.28001	99.839	136.5	40.1514	-2.3	3.45465	99.8077
137	40.821	-7.24	3.65635	99.9104	137	42.646	-3.41	3.83003	99.7955	137	40.0861	7.3	5.29797	99.8595	137	40.6491	-5.46	2.27991	99.8347	137	40.2549	-2.3	3.45475	99.8106
137.5	40.9192	-7.25	3.65615	99.905	137.5	42.7488	-3.41	3.83013	99.7981	137.5	40.1621	7.32	5.29827	99.8651	137.5	40.7226	-5.47	2.27982	99.8303	137.5	40.3375	-2.3	3.45485	99.8134
138	41.0229	-7.26	3.65605	99.9023	138	42.8433	-3.42	3.82993	99.7929	138	40.2197	7.33	5.29837	99.867	138	40.8289	-5.47	2.27972	99.826	138	40.409	-2.31	3.45514	99.822
138.5	41.1119	-7.28	3.65585	99.8968	138.5	42.9047	-3.43	3.82983	99.7903	138.5	40.262	7.34	5.29847	99.8689	138.5	40.9129	-5.49	2.27962	99.8216	138.5	40.4597	-2.32	3.45534	99.8278
139	41.1861	-7.29	3.65605	99.9023	139	42.9759	-3.43	3.82973	99.7877	139	40.3253	7.35	5.29827	99.8651	139	40.9755	-5.5	2.27962	99.8216	139	40.4892	-2.32	3.45524	99.8249
139.5	41.238	-7.31	3.65605	99.9023	139.5	43.0738	-3.44	3.82973	99.7877	139.5	40.4209	7.37	5.29807	99.8614	139.5	41.0483	-5.51	2.27952	99.8173	139.5	40.5934	-2.32	3.45524	99.8249
140	41.3363	-7.32	3.65605	99.9023	140	43.1588	-3.44	3.82953	99.7825	140	40.513	7.38	5.29778	99.8558	140	41.143	-5.52	2.27972	99.826	140	40.6936	-2.33	3.45524	99.8249
140.5	41.4413	-7.33	3.65615	99.905	140.5	43.2522	-3.44	3.82943	99.7799	140.5	40.6115	7.4	5.29778	99.8558	140.5	41.2371	-5.53	2.27991	99.8347	140.5	40.7807	-2.33	3.45514	99.822
141	41.5287	-7.34	3.65605	99.9023	141	43.3671	-3.45	3.82943	99.7799	141	40.7007	7.41	5.29768	99.8539	141	41.34	-5.53	2.28011	99.8434	141	40.8844	-2.33	3.45495	99.8163
141.5	41.6315	-7.35	3.65625	99.9077	141.5	43.4423	-3.45	3.82943	99.7799	141.5	40.7748	7.43	5.29748	99.8502	141.5	41.4349	-5.54	2.28041	99.8564	141.5	40.9719	-2.34	3.45495	99.8163
142	41.7092	-7.36	3.65645	99.9131	142	43.514	-3.46	3.82933	99.7774	142	40.8252	7.44	5.29748	99.8502	142	41.5295	-5.56	2.28051	99.8608	142	41.0402	-2.34	3.45475	99.8106
142.5	41.7777	-7.38	3.65675	99.9213	142.5	43.5755	-3.46	3.82933	99.7774	142.5	40.9299	7.45	5.29738	99.8483	142.5	41.591	-5.57	2.28041	99.8564	142.5	41.1009	-2.35	3.45475	99.8106
143	41.8067	-7.39	3.65685	99.924	143	43.6617	-3.47	3.82933	99.7774	143	41.026	7.47	5.29738	99.8483	143	41.6301	-5.58	2.28031	99.8521	143	41.1974	-2.35	3.45475	99.8106
143.5	41.875	-7.41	3.65695	99.9267	143.5	43.7467	-3.47	3.82953	99.7825	143.5	41.1145	7.48	5.29738	99.8483	143.5	41.7179	-5.59	2.28021	99.8477	143.5	41.2828	-2.35	3.45475	99.8106
144	41.969	-7.42	3.65685	99.924	144	43.8222	-3.48	3.82943	99.7799	144	41.2093	7.49	5.29738	99.8483	144	41.7794	-5.6	2.28001	99.839	144	41.3685	-2.36	3.45475	99.8106
144.5	42.0657	-7.43	3.65665	99.9186	144.5	43.9012	-3.48	3.82963	99.7851	144.5	41.2946	7.51	5.29768	99.8539	144.5	41.866	-5.61	2.27982	99.8303	144.5	41.4665	-2.36	3.45465	99.8077
145	42.1621	-7.44	3.65675	99.9213	145	43.9846	-3.49	3.82953	99.7825	145	41.3614	7.52	5.29797	99.8595	145	41.9802	-5.62	2.27972	99.826	145	41.5525	-2.36	3.45475	99.8106
145.5	42.2563	-7.45	3.65645	99.9131	145.5	44.0556	-3.5	3.82973	99.7877	145.5	41.3849	7.53	5.29837	99.867	145.5	42.0706	-5.63	2.27962	99.8216	145.5	41.5976	-2.37	3.45505	99.8192
146	42.3323	-7.46	3.65635	99.9104	146	44.1208	-3.5	3.82983	99.7903	146	41.456	7.54	5.29857	99.8708	146	42.1494	-5.64	2.27962	99.8216	146	41.6485	-2.37	3.45524	99.8249
146.5	42.3849	-7.47	3.65645	99.9131	146.5	44.2195	-3.5	3.82993	99.7929	146.5	41.564	7.56	5.29857	99.8708	146.5	42.2046	-5.65	2.27962	99.8216	146.5	41.7324	-2.38	3.45554	99.8335
147	42.4812	-7.48	3.65625	99.9077	147	44.3097	-3.51	3.83003	99.7955	147	41.6552	7.57	5.29857	99.8708	147	42.2872	-5.66	2.27952	99.8173	147	41.8274	-2.38	3.45554	99.8335
147.5	42.578	-7.5	3.65635	99.9104	147.5	44.3997	-3.51	3.83003	99.7955	147.5	41.7557	7.59	5.29847	99.8689	147.5	42.3928	-5.67	2.27952	99.8173	147.5	41.929	-2.38	3.45544	99.8307
148	42.6661	-7.51	3.65635	99.9104	148	44.4984	-3.51	3.83013	99.7981	148	41.8496	7.6	5.29837	99.867	148	42.4869	-5.67	2.27932	99.8086	148	42.0262	-2.38	3.45534	99.8278
148.5	42.7631	-7.52	3.65635	99.9104	148.5	44.597	-3.52	3.83013	99.7981	148.5	41.9285	7.61	5.29827	99.8651	148.5	42.5836	-5.68	2.27952	99.8173	148.5	42.1085	-2.39	3.45524	99.8249
149	42.8471	-7.53	3.65635	99.9104	149	44.6564	-3.52	3.83013	99.7981	149	42.0133	7.62	5.29827	99.8651	149	42.6774	-5.69	2.27982	99.8303	149	42.2017	-2.39	3.45505	99.8192
149.5	42.9224	-7.54	3.65665	99.9186	149.5	44.7288	-3.53	3.83003	99.7955	149.5	42.0685	7.64	5.29817	99.8633	149.5	42.7468	-5.7	2.28021	99.8477	149.5	42.2736	-2.4	3.45485	99.8134
150	42.9574	-7.55	3.65704	99.9294	150	44.827	-3.53	3.82993	99.7929	150	42.1745	7.65	5.29817	99.8633	150	42.8168	-5.71	2.28031	99.8521	150	42.3402	-2.4	3.45475	99.8106
150.5	43.0109	-7.56	3.65714	99.9321	150.5	44.9059	-3.53	3.83003	99.7955	150.5	42.2591	7.66	5.29817	99.8633	150.5	42.8423	-5.72	2.28021	99.8477	150.5	42.4386	-2.4	3.45465	99.8077
151	43.116	-7.57	3.65734	99.9376	151	45.001	-3.54	3.82983	99.7903	151	42.3421	7.68	5.29807	99.8614	151	42.9337	-5.73	2.28011	99.8434	151	42.5214	-2.4	3.45455	99.8048
151.5	43.214	-7.58	3.65714	99.9321	151.5	45.0761	-3.54	3.82993	99.7929	151.5	42.4333	7.69	5.29817	99.8633	151.5	43.0352	-5.74	2.27991	99.8347	151.5	42.6056	-2.41	3.45475	99.8106
152	43.3079	-7.59	3.65714	99.9321	152	45.1354	-3.55	3.82983	99.7903	152	42.492	7.7	5.29807	99.8614	152	43.1233	-5.75	2.27952	99.8173	152	42.6809	-2.41	3.45465	99.8077
152.5	43.4047	-7.6	3.65695	99.9267	152.5	45.1965	-3.55	3.82963	99.7851	152.5	42.5602	7.71	5.29817	99.8633	152.5	43.2321	-5.75	2.27932	99.8086	152.5	42.7531	-2.41	3.45475	99.8106
153	43.4914	-7.61	3.65685	99.924	153	45.2815	-3.55	3.82963	99.7851	153	42.6215	7.72	5.29827	99.8651	153	43.324	-5.76	2.27922	99.8042	153	42.8322	-2.42	3.45465	99.8077
153.5	43.5566	-7.62	3.65675	99.9213	153.5	45.3745	-3.56	3.82953	99.7825	153.5	42.7194	7.74	5.29847	99.8689	153.5	43.3893	-5.77	2.27912	99.7999	153.5	42.888	-2.42	3.45495	99.8163
154	43.6279	-7.63	3.65685	99.924	154	45.4667	-3.56	3.82933	99.7774	154	42.8179	7.75	5.29897	99.8783	154	43.4467	-5.78	2.27902	99.7955	154	42.9853	-2.42	3.45524	99.8249
154.5	43.7248	-7.64	3.65685	99.924	154.5	45.5697	-3.56	3.82933	99.7774	154.5	42.9033	7.76	5.29887	99.8764	154.5	43.5542	-5.79	2.27912	99.7999	154.5	43.0794	-2.42	3.45554	99.8335
155	43.8264	-7.65	3.65695	99.9267	155	45.6633	-3.57	3.82913	99.7722	155	42.9899	7.78	5.29877	99.8745	155	43.6459	-5.8	2.27902	99.7955	155	43.1641	-2.43	3.45584	99.8421
155.5	43.909	-7.66	3.65695	99.9267	155.5	45.7435	-3.57	3.82913	99.7722	155.5	43.0979	7.79	5.29857	99.8708	155.5	43.7377	-5.81	2.27882	99.7868	155.5	43.2728	-2.43	3.45594	99.845
156	43.9997	-7.67	3.65695	99.9267	156	45.8228	-3.57	3.82913	99.7722	156	43.1865	7.8	5.29847	99.8689	156	43.8305	-5.81	2.27862	99.7781	156	43.3805	-2.43	3.45584	99.8421
156.5	44.0767	-7.68	3.65685	99.924	156.5	45.8948	-3.58	3.82913	99.7722	156.5	43.2509	7.81	5.29817	99.8633	156.5	43.9172	-5.82	2.27862	99.7781	156.5	43.4542	-2.43	3.45584	99.8421
157	44.1173	-7.7	3.65724	99.9348	157	45.9984	-3.58	3.82904	99.7696	157	43.3217	7.83	5.29797	99.8595	157	43.9762	-5.83	2.27892	99.7912	157	43.5122	-2.44	3.45554	99.8335
157.5	44.1664	-7.71	3.65754	99.943	157.5	46.0881	-3.58	3.82894	99.767	157.5	43.4115	7.84	5.29778	99.8558	157.5	44.0123	-5.84	2.27922	99.8042	157.5	43.5837	-2.44	3.45524	99.8249
158	44.2756	-7.72	3.65774	99.9484	158	46.1794	-3.58	3.82884	99.7644	158	43.4935	7.85	5.29758	99.8521	158	44.0946	-5.85	2.27952	99.8173	158	43.672	-2.44	3.45514	99.822
158.5	44.3692	-7.72	3.65774	99.9484	158.5	46.2687	-3.59	3.82884	99.7644	158.5	43.555	7.86	5.29758	99.8521	158.5	44.1983	-5.86	2.27962	99.8216	158.5	43.7403	-2.45	3.45485	99.8134
159	44.4624	-7.73	3.65784	99.9511	159	46.3324	-3.59	3.82884	99.7644	159	43.6416	7.87	5.29758	99.8521	159	44.2887	-5.86	2.27952	99.8173	159	43.8166	-2.45	3.45475	99.8106
159.5	44.5691	-7.74	3.65784	99.9511	159.5	46.3644	-3.6	3.82874	99.7618	159.5	43.7422	7.88	5.29758	99.8521	159.5	44.3943	-5.87	2.27942	99.8129	159.5	43.924	-2.45	3.45465	99.8077
160	44.651	-7.75	3.65764	99.9457	160	46.4491	-3.6	3.82884	99.7644	160	43.815	7.89	5.29758	99.8521	160	44.489	-5.88	2.27932	99.8086	160	44.0147	-2.45	3.45465	99.8077
160.5	44.7336	-7.76	3.65744	99.9403	160.5	46.5473	-3.6	3.82874	99.7618	160.5	43.8741	7.91	5.29748	99.8502	160.5	44.5736	-5.88	2.27902	99.7955	160.5	44.082	-2.46	3.45455	99.8048
161	44.7935	-7.77	3.65724	99.9348	161	46.6434	-3.61	3.82884	99.7644	161	43.9725	7.92	5.29778	99.8558	161	44.6539	-5.89	2.27892	99.7912	161	44.1464	-2.46	3.45435	99.7991
161.5	44.8888	-7.78	3.65744	99.9403	161.5	46.7519	-3.61	3.82904	99.7696	161.5	44.0583	7.93	5.29797	99.8595	161.5	44.7122	-5.9	2.27882	99.7868	161.5	44.2418	-2.46	3.45425	99.7962
162	44.9975	-7.79	3.65754	99.943	162	46.8513	-3.61	3.82904	99.7696	162	44.1621	7.95	5.29827	99.8651	162	44.8148	-5.91	2.27892	99.7912	162	44.3353	-2.46	3.45435	99.7991
162.5	45.0761	-7.8	3.65754	99.943	162.5	46.9192	-3.61	3.82904	99.7696	162.5	44.2733	7.96	5.29837	99.867	162.5	44.9051	-5.91	2.27892	99.7912	162.5	44.444	-2.47	3.45435	99.7991
163	45.173	-7.8	3.65754	99.943	163	46.9775	-3.62	3.82904	99.7696	163	44.3654	7.97	5.29827	99.8651	163	44.9895	-5.92	2.27902	99.7955	163	44.543	-2.47	3.45465	99.8077
163.5	45.245	-7.82	3.65744	99.9403	163.5	47.0841	-3.62	3.82913	99.7722	163.5	44.4388	7.98	5.29797	99.8595	163.5	45.0874	-5.93	2.27902	99.7955	163.5	44.6319	-2.47	3.45475	99.8106
164	45.2939	-7.82	3.65734	99.9376	164	47.1727	-3.62	3.82913	99.7722	164	44.4828	7.99	5.29778	99.8558	164	45.142	-5.94	2.27892	99.7912	164	44.7047	-2.47	3.45465	99.8077
164.5	45.3576	-7.84	3.65764	99.9457	164.5	47.2649	-3.62	3.82913	99.7722	164.5	44.5714	8	5.29748	99.8502	164.5	45.2152	-5.94	2.27912	99.7999	164.5	44.7505	-2.48	3.45455	99.8048
165	45.4454	-7.84	3.65794	99.9538	165	47.3733	-3.63	3.82904	99.7696	165	44.6377	8.01	5.29718	99.8445	165	45.2802	-5.95	2.27942	99.8129	165	44.827	-2.48	3.45445	99.802
165.5	45.5439	-7.85	3.65804	99.9566	165.5	47.4602	-3.63	3.82904	99.7696	165.5	44.7141	8.03	5.29708	99.8427	165.5	45.3755	-5.96	2.27972	99.826	165.5	44.8937	-2.48	3.45415	99.7934
166	45.6405	-7.86	3.65804	99.9566	166	47.5284	-3.63	3.82913	99.7722	166	44.8223	8.04	5.29678	99.837	166	45.4732	-5.96	2.28011	99.8434	166	44.986	-2.48	3.45385	99.7847
166.5	45.7463	-7.87	3.65794	99.9538	166.5	47.5663	-3.64	3.82904	99.7696	166.5	44.9156	8.05	5.29668	99.8352	166.5	45.5622	-5.97	2.28011	99.8434	166.5	45.0931	-2.48	3.45356	99.7761
167	45.8295	-7.87	3.65794	99.9538	167	47.6305	-3.64	3.82894	99.767	167	45.0028	8.06	5.29658	99.8333	167	45.6585	-5.98	2.28001	99.839	167	45.1909	-2.48	3.45336	99.7704
167.5	45.9295	-7.88	3.65784	99.9511	167.5	47.728	-3.64	3.82874	99.7618	167.5	45.0665	8.07	5.29648	99.8314	167.5	45.7673	-5.98	2.27991	99.8347	167.5	45.2759	-2.49	3.45326	99.7675
168	45.9896	-7.89	3.65774	99.9484	168	47.8313	-3.64	3.82874	99.7618	168	45.1395	8.08	5.29639	99.8296	168	45.8527	-5.99	2.27991	99.8347	168	45.3379	-2.49	3.45336	99.7704
168.5	46.0723	-7.9	3.65744	99.9403	168.5	47.9329	-3.65	3.82864	99.7593	168.5	45.2371	8.09	5.29629	99.8277	168.5	45.9215	-6	2.27972	99.826	168.5	45.4114	-2.49	3.45346	99.7732
169	46.165	-7.91	3.65744	99.9403	169	48.0262	-3.65	3.82864	99.7593	169	45.3493	8.11	5.29648	99.8314	169	45.9984	-6	2.27962	99.8216	169	45.5231	-2.49	3.45346	99.7732
169.5	46.25	-7.92	3.65734	99.9376	169.5	48.1101	-3.65	3.82854	99.7567	169.5	45.4444	8.12	5.29678	99.837	169.5	46.0877	-6.01	2.27952	99.8173	169.5	45.6172	-2.49	3.45346	99.7732
170	46.341	-7.93	3.65724	99.9348	170	48.1609	-3.66	3.82844	99.7541	170	45.5465	8.13	5.29708	99.8427	170	46.172	-6.02	2.27962	99.8216	170	45.7192	-2.49	3.45346	99.7732
170.5	46.4102	-7.94	3.65724	99.9348	170.5	48.2511	-3.66	3.82854	99.7567	170.5	45.6218	8.14	5.29748	99.8502	170.5	46.2429	-6.03	2.27962	99.8216	170.5	45.8126	-2.5	3.45375	99.7818
171	46.4846	-7.95	3.65714	99.9321	171	48.3647	-3.66	3.82854	99.7567	171	45.6844	8.15	5.29768	99.8539	171	46.3223	-6.03	2.27962	99.8216	171	45.8868	-2.5	3.45375	99.7818
171.5	46.5548	-7.96	3.65695	99.9267	171.5	48.4551	-3.66	3.82854	99.7567	171.5	45.7236	8.16	5.29748	99.8502	171.5	46.424	-6.04	2.27942	99.8129	171.5	45.9508	-2.51	3.45415	99.7934
172	46.6293	-7.96	3.65714	99.9321	172	48.5627	-3.66	3.82834	99.7515	172	45.7976	8.17	5.29738	99.8483	172	46.4986	-6.05	2.27942	99.8129	172	45.971	-2.51	3.45415	99.7934
172.5	46.7253	-7.97	3.65744	99.9403	172.5	48.6546	-3.66	3.82824	99.7489	172.5	45.8977	8.18	5.29728	99.8464	172.5	46.5532	-6.06	2.27942	99.8129	172.5	46.0747	-2.51	3.45415	99.7934
173	46.8271	-7.98	3.65764	99.9457	173	48.7255	-3.67	3.82834	99.7515	173	45.991	8.2	5.29688	99.8389	173	46.6587	-6.06	2.27962	99.8216	173	46.1797	-2.51	3.45405	99.7905
173.5	46.918	-7.99	3.65774	99.9484	173.5	48.7719	-3.67	3.82844	99.7541	173.5	46.0982	8.21	5.29668	99.8352	173.5	46.7524	-6.07	2.28001	99.839	173.5	46.2722	-2.51	3.45405	99.7905
174	47.0198	-7.99	3.65774	99.9484	174	48.8522	-3.67	3.82844	99.7541	174	46.1895	8.22	5.29648	99.8314	174	46.8437	-6.07	2.28041	99.8564	174	46.3835	-2.51	3.45385	99.7847
174.5	47.1214	-8	3.65744	99.9403	174.5	48.9217	-3.67	3.82824	99.7489	174.5	46.2682	8.23	5.29648	99.8314	174.5	46.9647	-6.08	2.28041	99.8564	174.5	46.4742	-2.51	3.45365	99.779
175	47.1947	-8.01	3.65734	99.9376	175	49.0195	-3.67	3.82834	99.7515	175	46.3258	8.24	5.29629	99.8277	175	47.0586	-6.08	2.28041	99.8564	175	46.5477	-2.52	3.45346	99.7732
175.5	47.2586	-8.02	3.65714	99.9321	175.5	49.1304	-3.68	3.82834	99.7515	175.5	46.4327	8.25	5.29629	99.8277	175.5	47.138	-6.09	2.28011	99.8434	175.5	46.6115	-2.52	3.45346	99.7732
176	47.3517	-8.03	3.65704	99.9294	176	49.215	-3.68	3.82844	99.7541	176	46.5234	8.26	5.29619	99.8258	176	47.1844	-6.1	2.28001	99.839	176	46.7093	-2.52	3.45336	99.7704
176.5	47.4365	-8.03	3.65704	99.9294	176.5	49.2962	-3.68	3.82854	99.7567	176.5	46.622	8.27	5.29619	99.8258	176.5	47.2713	-6.11	2.27962	99.8216	176.5	46.8082	-2.52	3.45346	99.7732
177	47.5176	-8.04	3.65704	99.9294	177	49.355	-3.69	3.82844	99.7541	177	46.7229	8.29	5.29629	99.8277	177	47.3476	-6.11	2.27952	99.8173	177	46.8939	-2.52	3.45346	99.7732
177.5	47.5917	-8.05	3.65714	99.9321	177.5	49.452	-3.69	3.82854	99.7567	177.5	46.809	8.3	5.29648	99.8314	177.5	47.4117	-6.12	2.27932	99.8086	177.5	46.9884	-2.52	3.45336	99.7704
178	47.6769	-8.06	3.65714	99.9321	178	49.5466	-3.69	3.82854	99.7567	178	46.8735	8.3	5.29658	99.8333	178	47.5176	-6.13	2.27932	99.8086	178	47.0827	-2.52	3.45336	99.7704
178.5	47.7637	-8.07	3.65724	99.9348	178.5	49.6571	-3.69	3.82874	99.7618	178.5	46.9076	8.31	5.29698	99.8408	178.5	47.6278	-6.13	2.27932	99.8086	178.5	47.1316	-2.53	3.45356	99.7761
179	47.8213	-8.08	3.65714	99.9321	179	49.7551	-3.69	3.82874	99.7618	179	46.9895	8.33	5.29718	99.8445	179	47.7045	-6.14	2.27932	99.8086	179	47.1805	-2.53	3.45385	99.7847
179.5	47.9166	-8.08	3.65724	99.9348	179.5	49.849	-3.69	3.82884	99.7644	179.5	47.0909	8.34	5.29718	99.8445	179.5	47.7736	-6.15	2.27932	99.8086	179.5	47.2767	-2.53	3.45425	99.7962
180	48.0164	-8.09	3.65744	99.9403	180	49.9113	-3.7	3.82894	99.767	180	47.1889	8.35	5.29718	99.8445	180	47.8505	-6.15	2.27922	99.8042	180	47.3766	-2.53	3.45435	99.7991
180.5	48.106	-8.1	3.65774	99.9484	180.5	49.9609	-3.7	3.82894	99.767	180.5	47.2909	8.36	5.29698	99.8408	180.5	47.9453	-6.16	2.27912	99.7999	180.5	47.4744	-2.53	3.45425	99.7962
181	48.2205	-8.1	3.65784	99.9511	181	50.0601	-3.7	3.82904	99.7696	181	47.3888	8.37	5.29668	99.8352	181	48.051	-6.16	2.27932	99.8086	181	47.5689	-2.53	3.45425	99.7962
181.5	48.3203	-8.11	3.65804	99.9566	181.5	50.1389	-3.7	3.82913	99.7722	181.5	47.4759	8.38	5.29629	99.8277	181.5	48.1496	-6.16	2.27952	99.8173	181.5	47.6612	-2.54	3.45415	99.7934
182	48.4003	-8.12	3.65794	99.9538	182	50.2013	-3.7	3.82924	99.7748	182	47.5675	8.39	5.29619	99.8258	182	48.263	-6.17	2.28001	99.839	182	47.7621	-2.54	3.45395	99.7876
182.5	48.4558	-8.13	3.65804	99.9566	182.5	50.3089	-3.7	3.82924	99.7748	182.5	47.6196	8.4	5.29579	99.8183	182.5	48.3434	-6.18	2.28041	99.8564	182.5	47.8371	-2.54	3.45385	99.7847
183	48.5433	-8.13	3.65794	99.9538	183	50.402	-3.71	3.82924	99.7748	183	47.7238	8.41	5.29569	99.8165	183	48.4036	-6.18	2.28031	99.8521	183	47.8996	-2.54	3.45365	99.779
183.5	48.6256	-8.14	3.65774	99.9484	183.5	50.468	-3.71	3.82933	99.7774	183.5	47.8167	8.42	5.29549	99.8127	183.5	48.4574	-6.19	2.28021	99.8477	183.5	48.0049	-2.54	3.45356	99.7761
184	48.7049	-8.15	3.65754	99.943	184	50.5355	-3.71	3.82913	99.7722	184	47.8947	8.43	5.29539	99.8108	184	48.5248	-6.2	2.28001	99.839	184	48.0882	-2.54	3.45375	99.7818
184.5	48.7855	-8.16	3.65754	99.943	184.5	50.6368	-3.71	3.82913	99.7722	184.5	47.9934	8.44	5.29539	99.8108	184.5	48.612	-6.2	2.27982	99.8303	184.5	48.1796	-2.54	3.45375	99.7818
185	48.8855	-8.16	3.65754	99.943	185	50.7266	-3.71	3.82904	99.7696	185	48.0544	8.45	5.29509	99.8052	185	48.7204	-6.21	2.27952	99.8173	185	48.2587	-2.55	3.45365	99.779
185.5	48.9782	-8.17	3.65744	99.9403	185.5	50.8258	-3.71	3.82904	99.7696	185.5	48.134	8.46	5.29519	99.8071	185.5	48.828	-6.21	2.27942	99.8129	185.5	48.3298	-2.55	3.45365	99.779
186	49.0404	-8.18	3.65754	99.943	186	50.9425	-3.71	3.82904	99.7696	186	48.1944	8.47	5.29529	99.809	186	48.9199	-6.22	2.27932	99.8086	186	48.4166	-2.55	3.45356	99.7761
186.5	49.1237	-8.19	3.65754	99.943	186.5	51.0232	-3.72	3.82884	99.7644	186.5	48.2912	8.48	5.29539	99.8108	186.5	49.0026	-6.22	2.27932	99.8086	186.5	48.4792	-2.55	3.45385	99.7847
187	49.2208	-8.19	3.65754	99.943	187	51.0957	-3.72	3.82884	99.7644	187	48.3882	8.49	5.29549	99.8127	187	49.0603	-6.23	2.27922	99.8042	187	48.5793	-2.55	3.45415	99.7934
187.5	49.3168	-8.2	3.65774	99.9484	187.5	51.1604	-3.72	3.82864	99.7593	187.5	48.4831	8.5	5.29549	99.8127	187.5	49.1562	-6.23	2.27932	99.8086	187.5	48.6741	-2.55	3.45455	99.8048
188	49.4264	-8.2	3.65814	99.9593	188	51.2474	-3.72	3.82854	99.7567	188	48.586	8.52	5.29529	99.809	188	49.2592	-6.24	2.27932	99.8086	188	48.7607	-2.55	3.45495	99.8163
188.5	49.5202	-8.21	3.65804	99.9566	188.5	51.3392	-3.72	3.82844	99.7541	188.5	48.6982	8.53	5.29499	99.8033	188.5	49.3535	-6.24	2.27912	99.7999	188.5	48.8734	-2.55	3.45495	99.8163
189	49.6065	-8.22	3.65794	99.9538	189	51.4198	-3.73	3.82834	99.7515	189	48.781	8.54	5.2948	99.7996	189	49.4576	-6.25	2.27912	99.7999	189	48.9775	-2.55	3.45475	99.8106
189.5	49.6722	-8.23	3.65784	99.9511	189.5	51.4951	-3.73	3.82834	99.7515	189.5	48.8492	8.55	5.2944	99.7921	189.5	49.5428	-6.25	2.27942	99.8129	189.5	49.0642	-2.56	3.45465	99.8077
190	49.7298	-8.23	3.65784	99.9511	190	51.5794	-3.73	3.82844	99.7541	190	48.9254	8.56	5.294	99.7846	190	49.6196	-6.26	2.27962	99.8216	190	49.1236	-2.56	3.45445	99.802
190.5	49.8249	-8.24	3.65774	99.9484	190.5	51.6514	-3.73	3.82854	99.7567	190.5	49.0111	8.57	5.2936	99.7771	190.5	49.6691	-6.27	2.28001	99.839	190.5	49.2007	-2.56	3.45405	99.7905
191	49.8856	-8.25	3.65734	99.9376	191	51.7231	-3.73	3.82864	99.7593	191	49.0994	8.58	5.29311	99.7678	191	49.7087	-6.27	2.28011	99.8434	191	49.2876	-2.56	3.45395	99.7876
191.5	49.9711	-8.25	3.65714	99.9321	191.5	51.8226	-3.73	3.82864	99.7593	191.5	49.1632	8.58	5.29271	99.7603	191.5	49.817	-6.28	2.28011	99.8434	191.5	49.3588	-2.57	3.45375	99.7818
192	50.0794	-8.26	3.65724	99.9348	192	51.9226	-3.73	3.82864	99.7593	192	49.2669	8.6	5.29251	99.7565	192	49.9228	-6.28	2.28011	99.8434	192	49.4335	-2.57	3.45365	99.779
192.5	50.17	-8.27	3.65704	99.9294	192.5	52.0185	-3.74	3.82864	99.7593	192.5	49.3623	8.61	5.29221	99.7509	192.5	50.0135	-6.29	2.27991	99.8347	192.5	49.547	-2.57	3.45365	99.779
193	50.2458	-8.28	3.65704	99.9294	193	52.115	-3.74	3.82864	99.7593	193	49.4331	8.61	5.29201	99.7472	193	50.1169	-6.29	2.27962	99.8216	193	49.6338	-2.57	3.45356	99.7761
193.5	50.3081	-8.28	3.65695	99.9267	193.5	52.2115	-3.74	3.82854	99.7567	193.5	49.4978	8.63	5.29201	99.7472	193.5	50.2061	-6.3	2.27952	99.8173	193.5	49.7073	-2.57	3.45346	99.7732
194	50.4075	-8.29	3.65695	99.9267	194	52.2703	-3.74	3.82854	99.7567	194	49.6036	8.64	5.29211	99.749	194	50.2852	-6.3	2.27932	99.8086	194	49.7728	-2.57	3.45316	99.7646
194.5	50.5008	-8.29	3.65695	99.9267	194.5	52.3482	-3.74	3.82864	99.7593	194.5	49.6867	8.65	5.29231	99.7528	194.5	50.3504	-6.31	2.27922	99.8042	194.5	49.8656	-2.57	3.45306	99.7618
195	50.6111	-8.3	3.65724	99.9348	195	52.4502	-3.74	3.82854	99.7567	195	49.7963	8.66	5.29261	99.7584	195	50.4473	-6.31	2.27912	99.7999	195	49.9627	-2.57	3.45326	99.7675
195.5	50.7133	-8.3	3.65754	99.943	195.5	52.5349	-3.74	3.82844	99.7541	195.5	49.8988	8.67	5.29291	99.764	195.5	50.5487	-6.31	2.27922	99.8042	195.5	50.0699	-2.57	3.45356	99.7761
196	50.8084	-8.31	3.65774	99.9484	196	52.6345	-3.74	3.82834	99.7515	196	49.9954	8.68	5.29301	99.7659	196	50.6317	-6.32	2.27922	99.8042	196	50.1742	-2.57	3.45395	99.7876
196.5	50.8749	-8.32	3.65774	99.9484	196.5	52.7125	-3.75	3.82834	99.7515	196.5	50.0671	8.69	5.29301	99.7659	196.5	50.7299	-6.32	2.27922	99.8042	196.5	50.2672	-2.57	3.45415	99.7934
197	50.9303	-8.32	3.65764	99.9457	197	52.7605	-3.75	3.82834	99.7515	197	50.1157	8.7	5.29311	99.7678	197	50.8109	-6.33	2.27922	99.8042	197	50.3363	-2.58	3.45415	99.7934
197.5	51.013	-8.33	3.65774	99.9484	197.5	52.8238	-3.75	3.82824	99.7489	197.5	50.2042	8.71	5.29321	99.7696	197.5	50.865	-6.33	2.27942	99.8129	197.5	50.3859	-2.58	3.45405	99.7905
198	51.0753	-8.34	3.65754	99.943	198	52.9203	-3.75	3.82824	99.7489	198	50.2693	8.72	5.29311	99.7678	198	50.9205	-6.34	2.27962	99.8216	198	50.4636	-2.58	3.45405	99.7905
198.5	51.1601	-8.34	3.65754	99.943	198.5	53.017	-3.75	3.82824	99.7489	198.5	50.3515	8.73	5.2933	99.7715	198.5	51.0096	-6.34	2.28001	99.839	198.5	50.5315	-2.58	3.45375	99.7818
199	51.2808	-8.35	3.65744	99.9403	199	53.1127	-3.75	3.82814	99.7463	199	50.4688	8.74	5.2935	99.7752	199	51.1075	-6.35	2.28011	99.8434	199	50.6269	-2.58	3.45356	99.7761
199.5	51.3734	-8.35	3.65754	99.943	199.5	53.2149	-3.75	3.82824	99.7489	199.5	50.5654	8.75	5.2936	99.7771	199.5	51.2003	-6.35	2.28011	99.8434	199.5	50.7355	-2.58	3.45336	99.7704
200	51.4518	-8.36	3.65764	99.9457	200	53.3088	-3.75	3.82834	99.7515	200	50.644	8.76	5.2938	99.7808	200	51.3022	-6.35	2.28001	99.839	200	50.8291	-2.58	3.45316	99.7646
200.5	51.5064	-8.37	3.65774	99.9484	200.5	53.3912	-3.75	3.82834	99.7515	200.5	50.7131	8.76	5.2942	99.7884	200.5	51.4003	-6.36	2.28001	99.839	200.5	50.9158	-2.58	3.45316	99.7646
201	51.5959	-8.38	3.65764	99.9457	201	53.4646	-3.76	3.82824	99.7489	201	50.7859	8.77	5.2943	99.7903	201	51.4961	-6.36	2.27972	99.826	201	50.9752	-2.59	3.45326	99.7675
201.5	51.703	-8.38	3.65754	99.943	201.5	53.5515	-3.76	3.82824	99.7489	201.5	50.8883	8.78	5.2942	99.7884	201.5	51.5677	-6.37	2.27952	99.8173	201.5	51.0583	-2.59	3.45326	99.7675
202	51.8019	-8.38	3.65754	99.943	202	53.6501	-3.76	3.82834	99.7515	202	50.9936	8.79	5.2944	99.7921	202	51.6362	-6.37	2.27932	99.8086	202	51.1649	-2.59	3.45316	99.7646
202.5	51.9122	-8.39	3.65774	99.9484	202.5	53.7398	-3.76	3.82824	99.7489	202.5	51.0938	8.81	5.29469	99.7977	202.5	51.7358	-6.37	2.27922	99.8042	202.5	51.2601	-2.59	3.45296	99.7589
203	52.0092	-8.39	3.65824	99.962	203	53.8324	-3.76	3.82814	99.7463	203	51.194	8.82	5.29499	99.8033	203	51.8213	-6.38	2.27912	99.7999	203	51.3583	-2.59	3.45316	99.7646
203.5	52.0762	-8.4	3.65844	99.9674	203.5	53.9225	-3.76	3.82824	99.7489	203.5	51.2701	8.82	5.29539	99.8108	203.5	51.9042	-6.38	2.27912	99.7999	203.5	51.4555	-2.59	3.45346	99.7732
204	52.1236	-8.41	3.65844	99.9674	204	53.9878	-3.76	3.82824	99.7489	204	51.3381	8.83	5.29559	99.8146	204	51.9832	-6.39	2.27922	99.8042	204	51.5307	-2.59	3.45375	99.7818
204.5	52.1903	-8.42	3.65854	99.9701	204.5	54.0207	-3.76	3.82834	99.7515	204.5	51.3726	8.84	5.29569	99.8165	204.5	52.0597	-6.39	2.27922	99.8042	204.5	51.5947	-2.59	3.45425	99.7962
205	52.2682	-8.42	3.65844	99.9674	205	54.1087	-3.76	3.82844	99.7541	205	51.4598	8.85	5.29559	99.8146	205	52.147	-6.39	2.27912	99.7999	205	51.6257	-2.59	3.45415	99.7934
205.5	52.3667	-8.43	3.65824	99.962	205.5	54.2116	-3.76	3.82844	99.7541	205.5	51.5605	8.86	5.29559	99.8146	205.5	52.2023	-6.4	2.27932	99.8086	205.5	51.7259	-2.59	3.45415	99.7934
206	52.471	-8.43	3.65804	99.9566	206	54.3044	-3.76	3.82854	99.7567	206	51.6554	8.87	5.29549	99.8127	206	52.3035	-6.4	2.27962	99.8216	206	51.8295	-2.59	3.45405	99.7905
206.5	52.5721	-8.44	3.65774	99.9484	206.5	54.4116	-3.76	3.82864	99.7593	206.5	51.7612	8.88	5.29539	99.8108	206.5	52.4023	-6.4	2.27972	99.826	206.5	51.9213	-2.59	3.45405	99.7905
207	52.6603	-8.44	3.65764	99.9457	207	54.5102	-3.76	3.82864	99.7593	207	51.858	8.89	5.29539	99.8108	207	52.4916	-6.41	2.28011	99.8434	207	52.032	-2.59	3.45375	99.7818
207.5	52.7282	-8.45	3.65774	99.9484	207.5	54.5862	-3.76	3.82874	99.7618	207.5	51.932	8.9	5.29539	99.8108	207.5	52.6017	-6.41	2.28001	99.839	207.5	52.1241	-2.59	3.45356	99.7761
208	52.792	-8.45	3.65774	99.9484	208	54.6479	-3.77	3.82874	99.7618	208	51.9958	8.9	5.29549	99.8127	208	52.7038	-6.41	2.28001	99.839	208	52.1988	-2.59	3.45326	99.7675
208.5	52.914	-8.46	3.65774	99.9484	208.5	54.7498	-3.76	3.82884	99.7644	208.5	52.0945	8.91	5.29549	99.8127	208.5	52.7904	-6.41	2.27991	99.8347	208.5	52.2699	-2.59	3.45326	99.7675
209	53.0046	-8.46	3.65774	99.9484	209	54.8506	-3.76	3.82884	99.7644	209	52.2	8.92	5.29559	99.8146	209	52.8562	-6.42	2.27982	99.8303	209	52.363	-2.59	3.45326	99.7675
209.5	53.1051	-8.46	3.65744	99.9403	209.5	54.9458	-3.76	3.82894	99.767	209.5	52.2899	8.93	5.29569	99.8165	209.5	52.9287	-6.42	2.27952	99.8173	209.5	52.4606	-2.59	3.45336	99.7704
210	53.201	-8.47	3.65754	99.943	210	55.0445	-3.76	3.82904	99.7696	210	52.3803	8.94	5.29559	99.8146	210	53.018	-6.42	2.27952	99.8173	210	52.5497	-2.59	3.45326	99.7675
210.5	53.2794	-8.48	3.65784	99.9511	210.5	55.1246	-3.76	3.82904	99.7696	210.5	52.474	8.95	5.29579	99.8183	210.5	53.0989	-6.43	2.27922	99.8042	210.5	52.6415	-2.6	3.45316	99.7646
211	53.3415	-8.48	3.65804	99.9566	211	55.1962	-3.76	3.82904	99.7696	211	52.5327	8.96	5.29599	99.8221	211	53.1645	-6.43	2.27922	99.8042	211	52.7314	-2.6	3.45316	99.7646
211.5	53.3751	-8.49	3.65794	99.9538	211.5	55.237	-3.77	3.82904	99.7696	211.5	52.5794	8.96	5.29629	99.8277	211.5	53.272	-6.44	2.27922	99.8042	211.5	52.7825	-2.6	3.45336	99.7704
212	53.4641	-8.49	3.65804	99.9566	212	55.3133	-3.77	3.82894	99.767	212	52.6618	8.97	5.29658	99.8333	212	53.3615	-6.44	2.27922	99.8042	212	52.8435	-2.6	3.45375	99.7818
212.5	53.5696	-8.5	3.65814	99.9593	212.5	55.4152	-3.77	3.82894	99.767	212.5	52.7625	8.98	5.29688	99.8389	212.5	53.4367	-6.44	2.27932	99.8086	212.5	52.9314	-2.6	3.45405	99.7905
213	53.665	-8.5	3.65784	99.9511	213	55.516	-3.76	3.82884	99.7644	213	52.8596	8.99	5.29668	99.8352	213	53.5007	-6.45	2.27932	99.8086	213	53.0273	-2.6	3.45425	99.7962
213.5	53.7701	-8.5	3.65774	99.9484	213.5	55.6179	-3.76	3.82894	99.767	213.5	52.9612	9	5.29639	99.8296	213.5	53.6002	-6.45	2.27942	99.8129	213.5	53.1233	-2.6	3.45425	99.7962
214	53.8658	-8.51	3.65754	99.943	214	55.7082	-3.76	3.82904	99.7696	214	53.0604	9.01	5.29629	99.8277	214	53.692	-6.45	2.27972	99.826	214	53.2258	-2.6	3.45425	99.7962
214.5	53.9376	-8.52	3.65754	99.943	214.5	55.7938	-3.76	3.82894	99.767	214.5	53.1528	9.02	5.29589	99.8202	214.5	53.8032	-6.45	2.28001	99.839	214.5	53.3168	-2.6	3.45425	99.7962
215	53.9976	-8.52	3.65764	99.9457	215	55.8413	-3.77	3.82884	99.7644	215	53.2387	9.03	5.29569	99.8165	215	53.9068	-6.45	2.28041	99.8564	215	53.4155	-2.6	3.45415	99.7934
215.5	54.1106	-8.53	3.65774	99.9484	215.5	55.9458	-3.76	3.82894	99.767	215.5	53.2939	9.04	5.29539	99.8108	215.5	54.0065	-6.45	2.28051	99.8608	215.5	53.4945	-2.6	3.45385	99.7847
216	54.2035	-8.53	3.65764	99.9457	216	56.0542	-3.76	3.82894	99.767	216	53.4021	9.04	5.29529	99.809	216	54.077	-6.46	2.28061	99.8651	216	53.5558	-2.6	3.45375	99.7818
216.5	54.2986	-8.53	3.65754	99.943	216.5	56.1429	-3.76	3.82884	99.7644	216.5	53.4883	9.05	5.29519	99.8071	216.5	54.1248	-6.46	2.28051	99.8608	216.5	53.6563	-2.6	3.45365	99.779
217	54.3992	-8.54	3.65754	99.943	217	56.252	-3.76	3.82894	99.767	217	53.5721	9.06	5.29539	99.8108	217	54.204	-6.47	2.28051	99.8608	217	53.7436	-2.6	3.45375	99.7818
217.5	54.4786	-8.54	3.65774	99.9484	217.5	56.3442	-3.76	3.82904	99.7696	217.5	53.6598	9.07	5.29529	99.809	217.5	54.2748	-6.47	2.28041	99.8564	217.5	53.8296	-2.6	3.45385	99.7847
218	54.5526	-8.55	3.65804	99.9566	218	56.4093	-3.76	3.82904	99.7696	218	53.7257	9.08	5.29539	99.8108	218	54.364	-6.47	2.28041	99.8564	218	53.9132	-2.6	3.45405	99.7905
218.5	54.5786	-8.55	3.65834	99.9647	218.5	56.4658	-3.76	3.82913	99.7722	218.5	53.8051	9.09	5.29519	99.8071	218.5	54.4756	-6.47	2.28041	99.8564	218.5	53.9901	-2.6	3.45395	99.7876
219	54.6756	-8.56	3.65834	99.9647	219	56.549	-3.76	3.82943	99.7799	219	53.8755	9.09	5.29529	99.809	219	54.574	-6.48	2.28031	99.8521	219	54.0762	-2.6	3.45395	99.7876
219.5	54.783	-8.56	3.65854	99.9701	219.5	56.6136	-3.76	3.82943	99.7799	219.5	53.9706	9.1	5.29559	99.8146	219.5	54.6591	-6.48	2.28031	99.8521	219.5	54.1353	-2.6	3.45415	99.7934
220	54.8691	-8.56	3.65844	99.9674	220	56.7136	-3.76	3.82943	99.7799	220	54.0718	9.11	5.29599	99.8221	220	54.7227	-6.48	2.28041	99.8564	220	54.23	-2.6	3.45425	99.7962
220.5	54.9835	-8.57	3.65834	99.9647	220.5	56.8265	-3.76	3.82943	99.7799	220.5	54.1614	9.12	5.29619	99.8258	220.5	54.7997	-6.48	2.28041	99.8564	220.5	54.3316	-2.6	3.45455	99.8048
221	55.0782	-8.57	3.65814	99.9593	221	56.9167	-3.76	3.82953	99.7825	221	54.2631	9.13	5.29629	99.8277	221	54.9066	-6.49	2.28041	99.8564	221	54.4196	-2.6	3.45495	99.8163
221.5	55.154	-8.57	3.65794	99.9538	221.5	56.9894	-3.76	3.82953	99.7825	221.5	54.3774	9.14	5.29629	99.8277	221.5	55.01	-6.49	2.28041	99.8564	221.5	54.5248	-2.6	3.45485	99.8134
222	55.2237	-8.58	3.65784	99.9511	222	57.0499	-3.76	3.82943	99.7799	222	54.4559	9.15	5.29619	99.8258	222	55.112	-6.49	2.28071	99.8695	222	54.631	-2.6	3.45485	99.8134
222.5	55.3157	-8.58	3.65794	99.9538	222.5	57.1491	-3.76	3.82943	99.7799	222.5	54.5229	9.15	5.29589	99.8202	222.5	55.2108	-6.49	2.28081	99.8738	222.5	54.7128	-2.6	3.45475	99.8106
223	55.4133	-8.59	3.65814	99.9593	223	57.2468	-3.76	3.82943	99.7799	223	54.5958	9.16	5.29559	99.8146	223	55.289	-6.49	2.28121	99.8912	223	54.7789	-2.6	3.45455	99.8048
223.5	55.5096	-8.59	3.65804	99.9566	223.5	57.3572	-3.76	3.82943	99.7799	223.5	54.69	9.17	5.29539	99.8108	223.5	55.3537	-6.5	2.2814	99.8999	223.5	54.8484	-2.6	3.45415	99.7934
224	55.6045	-8.59	3.65804	99.9566	224	57.4602	-3.76	3.82933	99.7774	224	54.7731	9.17	5.29519	99.8071	224	55.3914	-6.5	2.28131	99.8956	224	54.9387	-2.6	3.45395	99.7876
224.5	55.692	-8.6	3.65804	99.9566	224.5	57.5529	-3.76	3.82933	99.7774	224.5	54.8317	9.18	5.29499	99.8033	224.5	55.4762	-6.5	2.28121	99.8912	224.5	55.0143	-2.6	3.45365	99.779
225	55.7524	-8.61	3.65804	99.9566	225	57.6222	-3.76	3.82924	99.7748	225	54.9402	9.19	5.29509	99.8052	225	55.5781	-6.5	2.28101	99.8825	225	55.0908	-2.6	3.45365	99.779
225.5	55.7914	-8.61	3.65844	99.9674	225.5	57.6796	-3.76	3.82913	99.7722	225.5	55.0387	9.2	5.29509	99.8052	225.5	55.6688	-6.5	2.28071	99.8695	225.5	55.1979	-2.6	3.45356	99.7761
226	55.8768	-8.61	3.65863	99.9728	226	57.7724	-3.76	3.82904	99.7696	226	55.1163	9.2	5.29509	99.8052	226	55.7802	-6.5	2.28051	99.8608	226	55.2909	-2.6	3.45375	99.7818
226.5	55.986	-8.62	3.65883	99.9783	226.5	57.8558	-3.76	3.82904	99.7696	226.5	55.1817	9.21	5.29499	99.8033	226.5	55.8771	-6.51	2.28031	99.8521	226.5	55.367	-2.6	3.45375	99.7818
227	56.0837	-8.62	3.65893	99.981	227	57.9212	-3.76	3.82894	99.767	227	55.2787	9.22	5.29519	99.8071	227	55.958	-6.51	2.28011	99.8434	227	55.429	-2.6	3.45356	99.7761
227.5	56.1813	-8.62	3.65873	99.9756	227.5	58.0311	-3.76	3.82894	99.767	227.5	55.3705	9.23	5.29539	99.8108	227.5	56.0129	-6.51	2.28001	99.839	227.5	55.5282	-2.6	3.45365	99.779
228	56.2847	-8.63	3.65883	99.9783	228	58.1256	-3.76	3.82884	99.7644	228	55.4793	9.24	5.29559	99.8146	228	56.1197	-6.51	2.27991	99.8347	228	55.6237	-2.6	3.45375	99.7818
228.5	56.3734	-8.63	3.65863	99.9728	228.5	58.196	-3.76	3.82884	99.7644	228.5	55.5861	9.25	5.29599	99.8221	228.5	56.212	-6.51	2.27982	99.8303	228.5	55.7341	-2.59	3.45385	99.7847
229	56.4587	-8.63	3.65854	99.9701	229	58.265	-3.76	3.82894	99.767	229	55.6821	9.26	5.29629	99.8277	229	56.311	-6.52	2.27972	99.826	229	55.8385	-2.59	3.45405	99.7905
229.5	56.5135	-8.64	3.65834	99.9647	229.5	58.3742	-3.76	3.82884	99.7644	229.5	55.7622	9.26	5.29639	99.8296	229.5	56.4075	-6.52	2.27942	99.8129	229.5	55.9304	-2.59	3.45415	99.7934
230	56.6321	-8.64	3.65844	99.9674	230	58.4638	-3.76	3.82884	99.7644	230	55.8071	9.27	5.29648	99.8314	230	56.4969	-6.52	2.27952	99.8173	230	56.0039	-2.59	3.45415	99.7934
230.5	56.7241	-8.64	3.65863	99.9728	230.5	58.5673	-3.75	3.82894	99.767	230.5	55.897	9.28	5.29629	99.8277	230.5	56.5702	-6.52	2.27972	99.826	230.5	56.0588	-2.6	3.45405	99.7905
231	56.8137	-8.65	3.65863	99.9728	231	58.6801	-3.75	3.82884	99.7644	231	55.9577	9.28	5.29609	99.8239	231	56.6078	-6.53	2.28001	99.839	231	56.1375	-2.6	3.45405	99.7905
231.5	56.9135	-8.65	3.65873	99.9756	231.5	58.7641	-3.75	3.82884	99.7644	231.5	56.0486	9.29	5.29589	99.8202	231.5	56.6886	-6.53	2.28031	99.8521	231.5	56.2042	-2.6	3.45375	99.7818
232	56.967	-8.66	3.65873	99.9756	232	58.8332	-3.76	3.82894	99.767	232	56.166	9.3	5.29579	99.8183	232	56.7941	-6.53	2.28041	99.8564	232	56.2992	-2.6	3.45356	99.7761
232.5	57.0326	-8.66	3.65873	99.9756	232.5	58.9091	-3.75	3.82894	99.767	232.5	56.2678	9.31	5.29569	99.8165	232.5	56.888	-6.53	2.28021	99.8477	232.5	56.4096	-2.59	3.45336	99.7704
233	57.0951	-8.67	3.65893	99.981	233	59.0007	-3.75	3.82884	99.7644	233	56.3521	9.31	5.29579	99.8183	233	56.9884	-6.53	2.28021	99.8477	233	56.5046	-2.59	3.45326	99.7675
233.5	57.2038	-8.67	3.65923	99.9891	233.5	59.0891	-3.75	3.82864	99.7593	233.5	56.4122	9.32	5.29569	99.8165	233.5	57.0891	-6.53	2.27991	99.8347	233.5	56.5948	-2.59	3.45326	99.7675
234	57.3032	-8.67	3.65933	99.9919	234	59.1759	-3.75	3.82874	99.7618	234	56.4842	9.33	5.29559	99.8146	234	57.1813	-6.53	2.27972	99.826	234	56.6563	-2.6	3.45336	99.7704
234.5	57.3985	-8.67	3.65943	99.9946	234.5	59.2518	-3.75	3.82874	99.7618	234.5	56.599	9.34	5.29559	99.8146	234.5	57.2631	-6.53	2.27952	99.8173	234.5	56.7299	-2.6	3.45346	99.7732
235	57.5035	-8.68	3.65953	99.9973	235	59.3329	-3.75	3.82874	99.7618	235	56.7006	9.34	5.29549	99.8127	235	57.3256	-6.54	2.27942	99.8129	235	56.848	-2.6	3.45356	99.7761
235.5	57.5987	-8.68	3.65953	99.9973	235.5	59.4065	-3.75	3.82874	99.7618	235.5	56.8025	9.35	5.29549	99.8127	235.5	57.4246	-6.54	2.27952	99.8173	235.5	56.9424	-2.59	3.45365	99.779
236	57.6954	-8.68	3.65943	99.9946	236	59.4845	-3.75	3.82874	99.7618	236	56.8957	9.36	5.29559	99.8146	236	57.5208	-6.54	2.27952	99.8173	236	57.045	-2.59	3.45375	99.7818
236.5	57.7542	-8.69	3.65913	99.9864	236.5	59.5856	-3.75	3.82864	99.7593	236.5	56.9778	9.37	5.29569	99.8165	236.5	57.6069	-6.54	2.27952	99.8173	236.5	57.1389	-2.59	3.45395	99.7876
237	57.846	-8.69	3.65893	99.981	237	59.6801	-3.75	3.82854	99.7567	237	57.047	9.37	5.29609	99.8239	237	57.7035	-6.54	2.27952	99.8173	237	57.2176	-2.59	3.45415	99.7934
237.5	57.9372	-8.69	3.65893	99.981	237.5	59.7777	-3.75	3.82844	99.7541	237.5	57.0773	9.38	5.29589	99.8202	237.5	57.7751	-6.55	2.27942	99.8129	237.5	57.2806	-2.59	3.45455	99.8048
238	58.0266	-8.7	3.65873	99.9756	238	59.8768	-3.75	3.82844	99.7541	238	57.1812	9.39	5.29569	99.8165	238	57.8385	-6.55	2.27942	99.8129	238	57.3119	-2.6	3.45455	99.8048
238.5	58.119	-8.7	3.65863	99.9728	238.5	59.9736	-3.75	3.82844	99.7541	238.5	57.2808	9.39	5.29559	99.8146	238.5	57.9086	-6.55	2.27952	99.8173	238.5	57.4129	-2.59	3.45445	99.802
239	58.1817	-8.7	3.65854	99.9701	239	60.0358	-3.75	3.82834	99.7515	239	57.3714	9.4	5.29529	99.809	239	58.0011	-6.55	2.27982	99.8303	239	57.5173	-2.59	3.45415	99.7934
239.5	58.2677	-8.71	3.65854	99.9701	239.5	60.1218	-3.75	3.82834	99.7515	239.5	57.4839	9.41	5.29499	99.8033	239.5	58.0945	-6.55	2.28021	99.8477	239.5	57.6078	-2.59	3.45395	99.7876
240	58.3355	-8.71	3.65824	99.962	240	60.2143	-3.74	3.82844	99.7541	240	57.5785	9.42	5.2948	99.7996	240	58.2009	-6.56	2.28031	99.8521	240	57.7224	-2.59	3.45356	99.7761
240.5	58.4209	-8.71	3.65854	99.9701	240.5	60.3034	-3.74	3.82844	99.7541	240.5	57.6528	9.42	5.2946	99.7959	240.5	58.2963	-6.56	2.28031	99.8521	240.5	57.8146	-2.59	3.45336	99.7704
241	58.5297	-8.72	3.65893	99.981	241	60.4024	-3.74	3.82834	99.7515	241	57.7263	9.43	5.2943	99.7903	241	58.4083	-6.56	2.28031	99.8521	241	57.8954	-2.59	3.45306	99.7618
241.5	58.6228	-8.72	3.65913	99.9864	241.5	60.4829	-3.74	3.82844	99.7541	241.5	57.8233	9.44	5.2944	99.7921	241.5	58.4998	-6.56	2.28031	99.8521	241.5	57.9649	-2.59	3.45296	99.7589
242	58.7219	-8.72	3.65913	99.9864	242	60.5371	-3.74	3.82834	99.7515	242	57.925	9.44	5.2943	99.7903	242	58.5717	-6.56	2.28001	99.839	242	58.0577	-2.59	3.45276	99.7532
242.5	58.8323	-8.72	3.65913	99.9864	242.5	60.5957	-3.75	3.82834	99.7515	242.5	58.0138	9.45	5.2942	99.7884	242.5	58.6449	-6.57	2.27991	99.8347	242.5	58.1616	-2.59	3.45276	99.7532
243	58.9255	-8.73	3.65913	99.9864	243	60.6878	-3.74	3.82844	99.7541	243	58.1102	9.46	5.294	99.7846	243	58.7388	-6.57	2.27982	99.8303	243	58.2508	-2.59	3.45266	99.7503
243.5	58.994	-8.73	3.65913	99.9864	243.5	60.7916	-3.74	3.82844	99.7541	243.5	58.2064	9.46	5.294	99.7846	243.5	58.8249	-6.57	2.27972	99.826	243.5	58.3422	-2.59	3.45266	99.7503
244	59.0626	-8.74	3.65903	99.9837	244	60.8792	-3.74	3.82844	99.7541	244	58.2562	9.47	5.2942	99.7884	244	58.9045	-6.57	2.27982	99.8303	244	58.4271	-2.59	3.45256	99.7474
244.5	59.1577	-8.74	3.65893	99.981	244.5	60.9925	-3.74	3.82844	99.7541	244.5	58.3165	9.47	5.2945	99.794	244.5	58.9812	-6.58	2.27991	99.8347	244.5	58.4879	-2.59	3.45266	99.7503
245	59.2505	-8.74	3.65903	99.9837	245	61.0841	-3.74	3.82844	99.7541	245	58.4018	9.48	5.2946	99.7959	245	59.0775	-6.58	2.28001	99.839	245	58.5473	-2.59	3.45276	99.7532
245.5	59.3224	-8.75	3.65923	99.9891	245.5	61.1654	-3.74	3.82854	99.7567	245.5	58.5007	9.49	5.29469	99.7977	245.5	59.1653	-6.58	2.27982	99.8303	245.5	58.6311	-2.59	3.45306	99.7618
246	59.4069	-8.75	3.65933	99.9919	246	61.2394	-3.74	3.82854	99.7567	246	58.6024	9.49	5.2945	99.794	246	59.2211	-6.58	2.27982	99.8303	246	58.7312	-2.59	3.45316	99.7646
246.5	59.4974	-8.76	3.65953	99.9973	246.5	61.3258	-3.74	3.82844	99.7541	246.5	58.7041	9.5	5.2943	99.7903	246.5	59.322	-6.58	2.28011	99.8434	246.5	58.8306	-2.59	3.45296	99.7589
247	59.5763	-8.76	3.65953	99.9973	247	61.4258	-3.74	3.82834	99.7515	247	58.7961	9.51	5.2942	99.7884	247	59.4196	-6.58	2.28031	99.8521	247	58.9328	-2.59	3.45286	99.756
247.5	59.6398	-8.76	3.65933	99.9919	247.5	61.5163	-3.73	3.82824	99.7489	247.5	58.8959	9.52	5.2937	99.779	247.5	59.5082	-6.59	2.28071	99.8695	247.5	59.0308	-2.59	3.45276	99.7532
248	59.7522	-8.76	3.65943	99.9946	248	61.6112	-3.73	3.82824	99.7489	248	58.9781	9.52	5.29341	99.7734	248	59.6272	-6.58	2.28081	99.8738	248	59.1286	-2.59	3.45256	99.7474
248.5	59.8413	-8.77	3.65983	100.005	248.5	61.709	-3.73	3.82824	99.7489	248.5	59.0446	9.53	5.2933	99.7715	248.5	59.7231	-6.59	2.28081	99.8738	248.5	59.2095	-2.59	3.45226	99.7388
249	59.9296	-8.77	3.65993	100.008	249	61.7675	-3.74	3.82824	99.7489	249	59.1457	9.54	5.29311	99.7678	249	59.8065	-6.59	2.28081	99.8738	249	59.2676	-2.59	3.45207	99.7331
249.5	60.0521	-8.77	3.65983	100.005	249.5	61.7968	-3.74	3.82824	99.7489	249.5	59.2369	9.54	5.29321	99.7696	249.5	59.8612	-6.59	2.28081	99.8738	249.5	59.3686	-2.59	3.45187	99.7273
250	60.1386	-8.77	3.65983	100.005	250	61.8929	-3.74	3.82824	99.7489	250	59.3247	9.55	5.29311	99.7678	250	59.9332	-6.59	2.28041	99.8564	250	59.4578	-2.59	3.45177	99.7244
250.5	60.221	-8.78	3.65973	100.003	250.5	61.9976	-3.73	3.82824	99.7489	250.5	59.4058	9.55	5.29311	99.7678	250.5	60.0255	-6.6	2.28031	99.8521	250.5	59.538	-2.59	3.45177	99.7244
251	60.2732	-8.78	3.65953	99.9973	251	62.0916	-3.73	3.82824	99.7489	251	59.4811	9.56	5.29311	99.7678	251	60.0911	-6.6	2.28021	99.8477	251	59.6209	-2.59	3.45177	99.7244
251.5	60.3619	-8.78	3.65923	99.9891	251.5	62.1969	-3.73	3.82814	99.7463	251.5	59.5691	9.56	5.29311	99.7678	251.5	60.1868	-6.6	2.28021	99.8477	251.5	59.7056	-2.59	3.45167	99.7216
252	60.4525	-8.79	3.65883	99.9783	252	62.2966	-3.73	3.82804	99.7437	252	59.622	9.57	5.29321	99.7696	252	60.2962	-6.6	2.28031	99.8521	252	59.7922	-2.59	3.45177	99.7244
252.5	60.5172	-8.79	3.65873	99.9756	252.5	62.3719	-3.73	3.82804	99.7437	252.5	59.7151	9.58	5.29341	99.7734	252.5	60.383	-6.6	2.28031	99.8521	252.5	59.8538	-2.59	3.45187	99.7273
253	60.6177	-8.79	3.65854	99.9701	253	62.4246	-3.73	3.82804	99.7437	253	59.8134	9.58	5.2936	99.7771	253	60.4609	-6.61	2.28041	99.8564	253	59.9481	-2.59	3.45216	99.7359
253.5	60.7178	-8.79	3.65834	99.9647	253.5	62.5382	-3.73	3.82824	99.7489	253.5	59.9094	9.59	5.2939	99.7827	253.5	60.527	-6.61	2.28041	99.8564	253.5	60.0419	-2.59	3.45246	99.7445
254	60.7997	-8.8	3.65834	99.9647	254	62.6353	-3.73	3.82824	99.7489	254	60.018	9.6	5.294	99.7846	254	60.6201	-6.61	2.28031	99.8521	254	60.1341	-2.59	3.45266	99.7503
254.5	60.8563	-8.8	3.65834	99.9647	254.5	62.732	-3.73	3.82834	99.7515	254.5	60.1267	9.6	5.294	99.7846	254.5	60.7294	-6.61	2.28051	99.8608	254.5	60.2403	-2.59	3.45276	99.7532
255	60.9494	-8.8	3.65814	99.9593	255	62.8323	-3.72	3.82854	99.7567	255	60.2076	9.61	5.2939	99.7827	255	60.8236	-6.61	2.28081	99.8738	255	60.3478	-2.59	3.45276	99.7532
255.5	61.0458	-8.81	3.65814	99.9593	255.5	62.9183	-3.72	3.82864	99.7593	255.5	60.2778	9.61	5.2938	99.7808	255.5	60.9352	-6.61	2.28121	99.8912	255.5	60.4289	-2.59	3.45266	99.7503
256	61.1437	-8.81	3.65824	99.962	256	62.9901	-3.72	3.82874	99.7618	256	60.3439	9.62	5.2935	99.7752	256	61.0224	-6.61	2.2816	99.9086	256	60.4975	-2.59	3.45256	99.7474
256.5	61.2601	-8.81	3.65844	99.9674	256.5	63.0362	-3.73	3.82874	99.7618	256.5	60.4347	9.62	5.29341	99.7734	256.5	61.0919	-6.61	2.2817	99.913	256.5	60.5668	-2.59	3.45236	99.7417
257	61.3522	-8.81	3.65844	99.9674	257	63.1085	-3.73	3.82894	99.767	257	60.5138	9.63	5.29321	99.7696	257	61.1412	-6.62	2.2817	99.913	257	60.6602	-2.59	3.45216	99.7359
257.5	61.4372	-8.81	3.65844	99.9674	257.5	63.2024	-3.72	3.82904	99.7696	257.5	60.5876	9.64	5.29311	99.7678	257.5	61.2136	-6.62	2.2816	99.9086	257.5	60.7353	-2.59	3.45197	99.7302
258	61.4946	-8.82	3.65844	99.9674	258	63.3043	-3.72	3.82913	99.7722	258	60.6952	9.64	5.29301	99.7659	258	61.2936	-6.62	2.2815	99.9043	258	60.8118	-2.59	3.45197	99.7302
258.5	61.5638	-8.82	3.65844	99.9674	258.5	63.409	-3.72	3.82924	99.7748	258.5	60.7888	9.65	5.29311	99.7678	258.5	61.3895	-6.62	2.28121	99.8912	258.5	60.9214	-2.59	3.45197	99.7302
259	61.6521	-8.82	3.65824	99.962	259	63.5023	-3.72	3.82924	99.7748	259	60.8637	9.65	5.29321	99.7696	259	61.5027	-6.62	2.28111	99.8869	259	61.0157	-2.59	3.45197	99.7302
259.5	61.7139	-8.83	3.65824	99.962	259.5	63.5825	-3.72	3.82924	99.7748	259.5	60.9219	9.66	5.29321	99.7696	259.5	61.5937	-6.62	2.28101	99.8825	259.5	61.0841	-2.59	3.45207	99.7331
260	61.8207	-8.83	3.65804	99.9566	260	63.6371	-3.72	3.82913	99.7722	260	61.0268	9.66	5.29341	99.7734	260	61.6844	-6.62	2.28091	99.8782	260	61.1523	-2.59	3.45197	99.7302
260.5	61.9305	-8.83	3.65814	99.9593	260.5	63.7369	-3.72	3.82904	99.7696	260.5	61.1221	9.67	5.2937	99.779	260.5	61.7482	-6.63	2.28091	99.8782	260.5	61.2465	-2.59	3.45207	99.7331
261	62.0142	-8.83	3.65804	99.9566	261	63.8469	-3.71	3.82884	99.7644	261	61.2298	9.68	5.294	99.7846	261	61.8237	-6.63	2.28081	99.8738	261	61.3457	-2.58	3.45226	99.7388
261.5	62.0872	-8.84	3.65804	99.9566	261.5	63.9386	-3.71	3.82874	99.7618	261.5	61.3343	9.69	5.2943	99.7903	261.5	61.9406	-6.63	2.28071	99.8695	261.5	61.453	-2.58	3.45246	99.7445
262	62.1559	-8.84	3.65824	99.962	262	64.0489	-3.71	3.82864	99.7593	262	61.4303	9.69	5.2945	99.794	262	62.0371	-6.63	2.28051	99.8608	262	61.5575	-2.58	3.45286	99.756
262.5	62.2538	-8.84	3.65844	99.9674	262.5	64.1328	-3.71	3.82834	99.7515	262.5	61.5025	9.69	5.2944	99.7921	262.5	62.1333	-6.63	2.28031	99.8521	262.5	61.6516	-2.58	3.45316	99.7646
263	62.361	-8.84	3.65834	99.9647	263	64.2017	-3.71	3.82824	99.7489	263	61.552	9.7	5.2943	99.7903	263	62.2237	-6.63	2.28041	99.8564	263	61.7275	-2.58	3.45306	99.7618
263.5	62.4572	-8.84	3.65863	99.9728	263.5	64.2603	-3.71	3.82824	99.7489	263.5	61.6305	9.7	5.2943	99.7903	263.5	62.3063	-6.63	2.28051	99.8608	263.5	61.7805	-2.58	3.45306	99.7618
264	62.5634	-8.84	3.65893	99.981	264	64.351	-3.71	3.82824	99.7489	264	61.6974	9.71	5.294	99.7846	264	62.3697	-6.63	2.28081	99.8738	264	61.8573	-2.58	3.45306	99.7618
264.5	62.6555	-8.85	3.65903	99.9837	264.5	64.4143	-3.71	3.82814	99.7463	264.5	61.7951	9.71	5.2939	99.7827	264.5	62.4046	-6.64	2.28091	99.8782	264.5	61.9274	-2.58	3.45276	99.7532
265	62.7159	-8.85	3.65893	99.981	265	64.5075	-3.7	3.82794	99.7411	265	61.9058	9.72	5.2938	99.7808	265	62.5038	-6.64	2.28081	99.8738	265	62.0215	-2.58	3.45256	99.7474
265.5	62.7731	-8.85	3.65893	99.981	265.5	64.621	-3.7	3.82794	99.7411	265.5	62.0022	9.73	5.2935	99.7752	265.5	62.6031	-6.64	2.28051	99.8608	265.5	62.1287	-2.58	3.45246	99.7445
266	62.8506	-8.86	3.65863	99.9728	266	64.7126	-3.7	3.82784	99.7385	266	62.0933	9.73	5.2936	99.7771	266	62.7065	-6.64	2.28041	99.8564	266	62.2294	-2.58	3.45226	99.7388
266.5	62.9339	-8.86	3.65844	99.9674	266.5	64.7809	-3.7	3.82765	99.7334	266.5	62.1563	9.73	5.2935	99.7752	266.5	62.8177	-6.63	2.28001	99.839	266.5	62.3119	-2.58	3.45226	99.7388
267	63.0338	-8.86	3.65814	99.9593	267	64.8471	-3.7	3.82765	99.7334	267	62.23	9.74	5.2935	99.7752	267	62.9041	-6.64	2.27982	99.8303	267	62.3842	-2.58	3.45226	99.7388
267.5	63.1419	-8.86	3.65804	99.9566	267.5	64.9505	-3.7	3.82765	99.7334	267.5	62.349	9.75	5.2935	99.7752	267.5	62.983	-6.64	2.27952	99.8173	267.5	62.4506	-2.58	3.45236	99.7417
268	63.2403	-8.86	3.65794	99.9538	268	65.0433	-3.7	3.82755	99.7308	268	62.4418	9.75	5.29341	99.7734	268	63.0537	-6.64	2.27942	99.8129	268	62.5673	-2.58	3.45236	99.7417
268.5	63.3178	-8.87	3.65784	99.9511	268.5	65.1497	-3.69	3.82755	99.7308	268.5	62.5378	9.76	5.2935	99.7752	268.5	63.1478	-6.64	2.27942	99.8129	268.5	62.662	-2.58	3.45226	99.7388
269	63.362	-8.87	3.65784	99.9511	269	65.2594	-3.69	3.82774	99.736	269	62.6366	9.76	5.2936	99.7771	269	63.2484	-6.64	2.27952	99.8173	269	62.7588	-2.58	3.45236	99.7417
269.5	63.4711	-8.87	3.65784	99.9511	269.5	65.3515	-3.69	3.82774	99.736	269.5	62.7142	9.77	5.2937	99.779	269.5	63.3376	-6.64	2.27942	99.8129	269.5	62.8607	-2.57	3.45276	99.7532
270	63.5785	-8.87	3.65784	99.9511	270	65.416	-3.69	3.82784	99.7385	270	62.7807	9.77	5.2941	99.7865	270	63.4309	-6.64	2.27942	99.8129	270	62.9382	-2.57	3.45296	99.7589
270.5	63.6702	-8.87	3.65774	99.9484	270.5	65.4746	-3.69	3.82774	99.736	270.5	62.8078	9.77	5.2942	99.7884	270.5	63.5238	-6.64	2.27942	99.8129	270.5	63.0115	-2.58	3.45346	99.7732
271	63.7794	-8.88	3.65794	99.9538	271	65.5781	-3.69	3.82765	99.7334	271	62.9128	9.78	5.2941	99.7865	271	63.5774	-6.64	2.27952	99.8173	271	63.0335	-2.58	3.45356	99.7761
271.5	63.8732	-8.88	3.65834	99.9647	271.5	65.6584	-3.69	3.82755	99.7308	271.5	63.0181	9.79	5.294	99.7846	271.5	63.634	-6.65	2.27972	99.826	271.5	63.1319	-2.58	3.45346	99.7732
272	63.9431	-8.88	3.65863	99.9728	272	65.7253	-3.69	3.82755	99.7308	272	63.1107	9.79	5.294	99.7846	272	63.7152	-6.65	2.28021	99.8477	272	63.2403	-2.57	3.45336	99.7704
272.5	63.9938	-8.89	3.65863	99.9728	272.5	65.8245	-3.68	3.82765	99.7334	272.5	63.217	9.8	5.2937	99.779	272.5	63.82	-6.64	2.28051	99.8608	272.5	63.3328	-2.57	3.45326	99.7675
273	64.0505	-8.89	3.65873	99.9756	273	65.9168	-3.68	3.82774	99.736	273	63.3134	9.8	5.2936	99.7771	273	63.9151	-6.64	2.28061	99.8651	273	63.4421	-2.57	3.45306	99.7618
273.5	64.1456	-8.89	3.65854	99.9701	273.5	65.984	-3.69	3.82774	99.736	273.5	63.3902	9.81	5.2936	99.7771	273.5	64.0184	-6.64	2.28051	99.8608	273.5	63.5365	-2.57	3.45286	99.756
274	64.2451	-8.89	3.65854	99.9701	274	66.0588	-3.68	3.82774	99.736	274	63.4613	9.81	5.2935	99.7752	274	64.116	-6.64	2.28051	99.8608	274	63.6107	-2.57	3.45266	99.7503
274.5	64.3565	-8.89	3.65844	99.9674	274.5	66.1614	-3.68	3.82774	99.736	274.5	63.5534	9.82	5.2936	99.7771	274.5	64.21	-6.64	2.28031	99.8521	274.5	63.6817	-2.57	3.45256	99.7474
275	64.4513	-8.89	3.65844	99.9674	275	66.2602	-3.68	3.82784	99.7385	275	63.6585	9.82	5.2936	99.7771	275	64.2988	-6.65	2.28011	99.8434	275	63.7774	-2.57	3.45256	99.7474
275.5	64.5402	-8.9	3.65834	99.9647	275.5	66.3619	-3.67	3.82774	99.736	275.5	63.7438	9.83	5.2936	99.7771	275.5	64.3589	-6.65	2.28011	99.8434	275.5	63.8808	-2.57	3.45256	99.7474
276	64.6015	-8.9	3.65814	99.9593	276	66.4764	-3.67	3.82774	99.736	276	63.8387	9.83	5.2937	99.779	276	64.4565	-6.65	2.28001	99.839	276	63.9674	-2.57	3.45256	99.7474
276.5	64.6932	-8.9	3.65824	99.962	276.5	66.5567	-3.67	3.82765	99.7334	276.5	63.9286	9.84	5.2937	99.779	276.5	64.5474	-6.65	2.27991	99.8347	276.5	64.0632	-2.57	3.45246	99.7445
277	64.7968	-8.9	3.65814	99.9593	277	66.6208	-3.67	3.82765	99.7334	277	63.9848	9.84	5.2938	99.7808	277	64.6335	-6.65	2.28001	99.839	277	64.1597	-2.57	3.45236	99.7417
277.5	64.8959	-8.9	3.65814	99.9593	277.5	66.7065	-3.67	3.82774	99.736	277.5	64.0422	9.84	5.294	99.7846	277.5	64.7159	-6.65	2.28011	99.8434	277.5	64.2119	-2.57	3.45266	99.7503
278	64.9966	-8.9	3.65794	99.9538	278	66.8002	-3.67	3.82784	99.7385	278	64.1277	9.85	5.2942	99.7884	278	64.7949	-6.65	2.28011	99.8434	278	64.2738	-2.57	3.45296	99.7589
278.5	65.0898	-8.91	3.65794	99.9538	278.5	66.8818	-3.67	3.82784	99.7385	278.5	64.2258	9.85	5.2945	99.794	278.5	64.8759	-6.65	2.28011	99.8434	278.5	64.3528	-2.57	3.45336	99.7704
279	65.1662	-8.91	3.65814	99.9593	279	66.9793	-3.67	3.82774	99.736	279	64.3241	9.86	5.2945	99.794	279	64.9431	-6.65	2.28011	99.8434	279	64.4517	-2.57	3.45356	99.7761
279.5	65.217	-8.91	3.65854	99.9701	279.5	67.0428	-3.67	3.82774	99.736	279.5	64.4226	9.86	5.2943	99.7903	279.5	65.0371	-6.65	2.28041	99.8564	279.5	64.5545	-2.57	3.45356	99.7761
280	65.2651	-8.92	3.65854	99.9701	280	67.1278	-3.67	3.82774	99.736	280	64.5194	9.87	5.2942	99.7884	280	65.1342	-6.65	2.28061	99.8651	280	64.6492	-2.56	3.45356	99.7761
280.5	65.364	-8.92	3.65863	99.9728	280.5	67.2036	-3.67	3.82784	99.7385	280.5	64.6259	9.87	5.2939	99.7827	280.5	65.2239	-6.65	2.28101	99.8825	280.5	64.7517	-2.56	3.45336	99.7704
281	65.4755	-8.92	3.65844	99.9674	281	67.2842	-3.66	3.82774	99.736	281	64.7003	9.88	5.2937	99.779	281	65.3331	-6.65	2.28101	99.8825	281	64.8493	-2.56	3.45326	99.7675
281.5	65.5665	-8.92	3.65834	99.9647	281.5	67.3818	-3.66	3.82765	99.7334	281.5	64.7611	9.88	5.2936	99.7771	281.5	65.4446	-6.65	2.28091	99.8782	281.5	64.9331	-2.56	3.45286	99.756
282	65.6751	-8.92	3.65814	99.9593	282	67.4792	-3.66	3.82755	99.7308	282	64.8605	9.89	5.2935	99.7752	282	65.5266	-6.65	2.28091	99.8782	282	64.9895	-2.56	3.45276	99.7532
282.5	65.7625	-8.92	3.65804	99.9566	282.5	67.5839	-3.66	3.82745	99.7282	282.5	64.9521	9.89	5.29341	99.7734	282.5	65.6022	-6.65	2.28081	99.8738	282.5	65.0902	-2.56	3.45246	99.7445
283	65.8379	-8.92	3.65784	99.9511	283	67.6771	-3.66	3.82745	99.7282	283	65.0378	9.9	5.2933	99.7715	283	65.6677	-6.65	2.28051	99.8608	283	65.1767	-2.56	3.45246	99.7445
283.5	65.9117	-8.92	3.65784	99.9511	283.5	67.7729	-3.66	3.82735	99.7256	283.5	65.1168	9.9	5.29341	99.7734	283.5	65.7604	-6.65	2.28041	99.8564	283.5	65.2667	-2.56	3.45236	99.7417
284	66.0154	-8.93	3.65794	99.9538	284	67.8349	-3.66	3.82735	99.7256	284	65.2016	9.9	5.2933	99.7715	284	65.8431	-6.65	2.28021	99.8477	284	65.3461	-2.56	3.45236	99.7417
284.5	66.1142	-8.93	3.65794	99.9538	284.5	67.9266	-3.65	3.82725	99.723	284.5	65.2933	9.91	5.29321	99.7696	284.5	65.9062	-6.65	2.28011	99.8434	284.5	65.4298	-2.56	3.45207	99.7331
285	66.2085	-8.93	3.65814	99.9593	285	68.0195	-3.65	3.82725	99.723	285	65.3466	9.91	5.29321	99.7696	285	66.0111	-6.65	2.28001	99.839	285	65.5171	-2.56	3.45207	99.7331
285.5	66.3014	-8.93	3.65794	99.9538	285.5	68.1095	-3.65	3.82735	99.7256	285.5	65.4425	9.92	5.29341	99.7734	285.5	66.111	-6.65	2.27991	99.8347	285.5	65.5796	-2.56	3.45216	99.7359
286	66.3889	-8.93	3.65774	99.9484	286	68.2082	-3.65	3.82725	99.723	286	65.538	9.92	5.2936	99.7771	286	66.1929	-6.65	2.27991	99.8347	286	65.6744	-2.56	3.45236	99.7417
286.5	66.4437	-8.94	3.65794	99.9538	286.5	68.296	-3.65	3.82725	99.723	286.5	65.6366	9.93	5.294	99.7846	286.5	66.2522	-6.66	2.27991	99.8347	286.5	65.7763	-2.56	3.45246	99.7445
287	66.4876	-8.94	3.65824	99.962	287	68.352	-3.65	3.82725	99.723	287	65.7433	9.93	5.294	99.7846	287	66.3564	-6.66	2.27991	99.8347	287	65.8641	-2.56	3.45286	99.756
287.5	66.5928	-8.94	3.65814	99.9593	287.5	68.403	-3.65	3.82735	99.7256	287.5	65.8493	9.94	5.2939	99.7827	287.5	66.4512	-6.65	2.28011	99.8434	287.5	65.9697	-2.55	3.45296	99.7589
288	66.6934	-8.94	3.65804	99.9566	288	68.5016	-3.65	3.82745	99.7282	288	65.936	9.94	5.2937	99.779	288	66.5551	-6.65	2.28041	99.8564	288	66.0792	-2.55	3.45296	99.7589
288.5	66.7928	-8.94	3.65794	99.9538	288.5	68.6115	-3.65	3.82735	99.7256	288.5	66.0062	9.94	5.2936	99.7771	288.5	66.6639	-6.65	2.28061	99.8651	288.5	66.1644	-2.55	3.45286	99.756
289	66.902	-8.94	3.65794	99.9538	289	68.699	-3.65	3.82745	99.7282	289	66.0705	9.95	5.2933	99.7715	289	66.7646	-6.65	2.28061	99.8651	289	66.2347	-2.56	3.45286	99.756
289.5	66.9911	-8.95	3.65774	99.9484	289.5	68.8102	-3.64	3.82745	99.7282	289.5	66.1616	9.95	5.29321	99.7696	289.5	66.8392	-6.65	2.28051	99.8608	289.5	66.2962	-2.55	3.45256	99.7474
290	67.0747	-8.95	3.65764	99.9457	290	68.9062	-3.64	3.82745	99.7282	290	66.2318	9.95	5.29321	99.7696	290	66.8917	-6.66	2.28031	99.8521	290	66.3921	-2.55	3.45236	99.7417
290.5	67.1507	-8.95	3.65734	99.9376	290.5	68.9869	-3.64	3.82735	99.7256	290.5	66.3201	9.96	5.29311	99.7678	290.5	66.9717	-6.65	2.28031	99.8521	290.5	66.4683	-2.56	3.45216	99.7359
291	67.2377	-8.95	3.65744	99.9403	291	69.0524	-3.64	3.82745	99.7282	291	66.4292	9.97	5.29311	99.7678	291	67.0444	-6.66	2.27991	99.8347	291	66.5423	-2.55	3.45207	99.7331
291.5	67.34	-8.95	3.65744	99.9403	291.5	69.1562	-3.64	3.82735	99.7256	291.5	66.5215	9.97	5.29311	99.7678	291.5	67.1316	-6.66	2.27982	99.8303	291.5	66.6545	-2.55	3.45207	99.7331
292	67.4257	-8.96	3.65754	99.943	292	69.2511	-3.64	3.82735	99.7256	292	66.598	9.97	5.29321	99.7696	292	67.2343	-6.65	2.27982	99.8303	292	66.7473	-2.55	3.45207	99.7331
292.5	67.5258	-8.96	3.65774	99.9484	292.5	69.3468	-3.64	3.82745	99.7282	292.5	66.6617	9.98	5.29311	99.7678	292.5	67.3409	-6.65	2.27972	99.826	292.5	66.8269	-2.55	3.45207	99.7331
293	67.6118	-8.96	3.65784	99.9511	293	69.4433	-3.63	3.82755	99.7308	293	66.7612	9.98	5.29291	99.764	293	67.429	-6.66	2.27982	99.8303	293	66.8929	-2.55	3.45197	99.7302
293.5	67.6639	-8.96	3.65754	99.943	293.5	69.5317	-3.63	3.82755	99.7308	293.5	66.8633	9.99	5.29301	99.7659	293.5	67.5076	-6.66	2.27972	99.826	293.5	66.9871	-2.55	3.45197	99.7302
294	67.732	-8.97	3.65794	99.9538	294	69.5987	-3.63	3.82745	99.7282	294	66.9711	9.99	5.29321	99.7696	294	67.5647	-6.66	2.27962	99.8216	294	67.0842	-2.55	3.45197	99.7302
294.5	67.822	-8.97	3.65854	99.9701	294.5	69.63	-3.64	3.82735	99.7256	294.5	67.0766	10	5.2935	99.7752	294.5	67.6746	-6.66	2.27962	99.8216	294.5	67.1869	-2.55	3.45226	99.7388
295	67.9179	-8.97	3.65854	99.9701	295	69.7133	-3.63	3.82735	99.7256	295	67.1732	10	5.2937	99.779	295	67.7844	-6.66	2.27972	99.826	295	67.294	-2.54	3.45256	99.7474
295.5	68.0169	-8.97	3.65863	99.9728	295.5	69.8149	-3.63	3.82725	99.723	295.5	67.2379	10.01	5.2937	99.779	295.5	67.8793	-6.65	2.27991	99.8347	295.5	67.3935	-2.54	3.45296	99.7589
296	68.1193	-8.97	3.65863	99.9728	296	69.913	-3.63	3.82735	99.7256	296	67.2928	10.01	5.2933	99.7715	296	67.9824	-6.65	2.28031	99.8521	296	67.4716	-2.54	3.45296	99.7589
296.5	68.2195	-8.97	3.65854	99.9701	296.5	70.018	-3.63	3.82725	99.723	296.5	67.3645	10.01	5.29301	99.7659	296.5	68.0681	-6.65	2.28051	99.8608	296.5	67.5237	-2.54	3.45296	99.7589
297	68.3109	-8.97	3.65844	99.9674	297	70.1169	-3.63	3.82725	99.723	297	67.4408	10.02	5.29281	99.7621	297	68.1424	-6.66	2.28091	99.8782	297	67.601	-2.54	3.45286	99.756
297.5	68.39	-8.98	3.65824	99.962	297.5	70.1918	-3.63	3.82725	99.723	297.5	67.5464	10.02	5.29231	99.7528	297.5	68.1832	-6.66	2.28101	99.8825	297.5	67.6677	-2.54	3.45266	99.7503
298	68.4655	-8.98	3.65804	99.9566	298	70.2468	-3.63	3.82725	99.723	298	67.6488	10.03	5.29211	99.749	298	68.2571	-6.66	2.28101	99.8825	298	67.7709	-2.54	3.45226	99.7388
298.5	68.5728	-8.98	3.65804	99.9566	298.5	70.3611	-3.62	3.82715	99.7204	298.5	67.7505	10.03	5.29191	99.7453	298.5	68.3628	-6.66	2.28081	99.8738	298.5	67.8829	-2.54	3.45207	99.7331
299	68.6547	-8.98	3.65824	99.962	299	70.4595	-3.62	3.82705	99.7178	299	67.8312	10.04	5.29191	99.7453	299	68.4582	-6.66	2.28061	99.8651	299	67.9776	-2.54	3.45197	99.7302
299.5	68.7465	-8.98	3.65824	99.962	299.5	70.5548	-3.62	3.82695	99.7152	299.5	67.9062	10.04	5.29181	99.7434	299.5	68.5636	-6.65	2.28041	99.8564	299.5	68.0672	-2.54	3.45187	99.7273
300	68.8285	-8.99	3.65844	99.9674	300	70.6623	-3.62	3.82695	99.7152	300	67.9849	10.05	5.29191	99.7453	300	68.6629	-6.65	2.28021	99.8477	300	68.1324	-2.54	3.45187	99.7273
300.5	68.894	-8.99	3.65844	99.9674	300.5	70.7447	-3.62	3.82685	99.7126	300.5	68.0993	10.05	5.29181	99.7434	300.5	68.7467	-6.65	2.28011	99.8434	300.5	68.2048	-2.54	3.45187	99.7273
301	68.981	-8.99	3.65814	99.9593	301	70.81	-3.62	3.82695	99.7152	301	68.1918	10.06	5.29181	99.7434	301	68.8142	-6.66	2.28001	99.839	301	68.32	-2.54	3.45177	99.7244
301.5	69.0419	-8.99	3.65834	99.9647	301.5	70.8645	-3.62	3.82695	99.7152	301.5	68.2902	10.06	5.29171	99.7415	301.5	68.9077	-6.66	2.27991	99.8347	301.5	68.4145	-2.54	3.45177	99.7244
302	69.1456	-8.99	3.65873	99.9756	302	70.9377	-3.62	3.82695	99.7152	302	68.3889	10.07	5.29201	99.7472	302	69.0071	-6.65	2.27982	99.8303	302	68.5166	-2.53	3.45167	99.7216
302.5	69.2474	-8.99	3.65893	99.981	302.5	71.0272	-3.62	3.82695	99.7152	302.5	68.4685	10.07	5.29231	99.7528	302.5	69.1078	-6.65	2.27982	99.8303	302.5	68.6155	-2.53	3.45177	99.7244
303	69.3396	-9	3.65903	99.9837	303	71.1236	-3.61	3.82705	99.7178	303	68.5276	10.07	5.29271	99.7603	303	69.1974	-6.65	2.27972	99.826	303	68.6991	-2.53	3.45197	99.7302
303.5	69.4429	-9	3.65903	99.9837	303.5	71.2318	-3.61	3.82705	99.7178	303.5	68.5677	10.07	5.29301	99.7659	303.5	69.2962	-6.65	2.27982	99.8303	303.5	68.7705	-2.54	3.45236	99.7417
304	69.5487	-9	3.65893	99.981	304	71.3271	-3.61	3.82705	99.7178	304	68.6744	10.08	5.29301	99.7659	304	69.3721	-6.65	2.28001	99.839	304	68.7935	-2.54	3.45246	99.7445
304.5	69.6306	-9	3.65873	99.9756	304.5	71.4016	-3.61	3.82705	99.7178	304.5	68.7783	10.09	5.29271	99.7603	304.5	69.4137	-6.66	2.28021	99.8477	304.5	68.8983	-2.54	3.45246	99.7445
305	69.6875	-9	3.65834	99.9647	305	71.4635	-3.61	3.82705	99.7178	305	68.8675	10.09	5.29271	99.7603	305	69.473	-6.66	2.28051	99.8608	305	69.0014	-2.53	3.45216	99.7359
305.5	69.7838	-9	3.65804	99.9566	305.5	71.561	-3.61	3.82705	99.7178	305.5	68.9793	10.09	5.29251	99.7565	305.5	69.5846	-6.66	2.28051	99.8608	305.5	69.0887	-2.53	3.45216	99.7359
306	69.8684	-9	3.65784	99.9511	306	71.6654	-3.61	3.82705	99.7178	306	69.0733	10.1	5.29241	99.7546	306	69.6828	-6.65	2.28051	99.8608	306	69.2015	-2.53	3.45187	99.7273
306.5	69.9582	-9.01	3.65774	99.9484	306.5	71.772	-3.6	3.82705	99.7178	306.5	69.1486	10.1	5.29241	99.7546	306.5	69.7778	-6.65	2.28041	99.8564	306.5	69.2976	-2.53	3.45157	99.7187
307	70.0322	-9.01	3.65784	99.9511	307	71.8708	-3.6	3.82715	99.7204	307	69.2242	10.1	5.29221	99.7509	307	69.8831	-6.65	2.28051	99.8608	307	69.3761	-2.53	3.45147	99.7159
307.5	70.1173	-9.01	3.65774	99.9484	307.5	71.958	-3.6	3.82695	99.7152	307.5	69.3197	10.11	5.29231	99.7528	307.5	69.9742	-6.65	2.28021	99.8477	307.5	69.4458	-2.53	3.45137	99.713
308	70.2034	-9.01	3.65774	99.9484	308	72.0224	-3.61	3.82705	99.7178	308	69.4195	10.12	5.29241	99.7546	308	70.0633	-6.65	2.28011	99.8434	308	69.5285	-2.53	3.45137	99.713
308.5	70.2673	-9.01	3.65754	99.943	308.5	72.0834	-3.6	3.82705	99.7178	308.5	69.5036	10.12	5.29241	99.7546	308.5	70.1238	-6.65	2.27991	99.8347	308.5	69.6368	-2.53	3.45147	99.7159
309	70.3572	-9.01	3.65754	99.943	309	72.1804	-3.6	3.82705	99.7178	309	69.5992	10.12	5.29221	99.7509	309	70.2225	-6.65	2.27991	99.8347	309	69.7283	-2.53	3.45137	99.713
309.5	70.4578	-9.01	3.65774	99.9484	309.5	72.2496	-3.6	3.82705	99.7178	309.5	69.6797	10.13	5.29201	99.7472	309.5	70.3107	-6.65	2.27982	99.8303	309.5	69.8256	-2.53	3.45127	99.7101
310	70.5476	-9.02	3.65804	99.9566	310	72.3392	-3.6	3.82705	99.7178	310	69.7437	10.13	5.29211	99.749	310	70.3995	-6.65	2.27982	99.8303	310	69.9141	-2.53	3.45117	99.7072
310.5	70.6531	-9.02	3.65804	99.9566	310.5	72.4478	-3.6	3.82705	99.7178	310.5	69.8086	10.13	5.29251	99.7565	310.5	70.4945	-6.65	2.27972	99.826	310.5	69.9692	-2.53	3.45137	99.713
311	70.765	-9.02	3.65814	99.9593	311	72.5369	-3.6	3.82695	99.7152	311	69.8936	10.14	5.29281	99.7621	311	70.566	-6.66	2.27982	99.8303	311	70.0379	-2.53	3.45157	99.7187
311.5	70.8453	-9.02	3.65804	99.9566	311.5	72.6079	-3.6	3.82715	99.7204	311.5	69.9922	10.14	5.29321	99.7696	311.5	70.6346	-6.66	2.27982	99.8303	311.5	70.1132	-2.53	3.45177	99.7244
312	70.9137	-9.02	3.65814	99.9593	312	72.6796	-3.6	3.82705	99.7178	312	70.0854	10.14	5.29311	99.7678	312	70.7096	-6.66	2.27991	99.8347	312	70.2123	-2.53	3.45207	99.7331
312.5	70.9873	-9.02	3.65794	99.9538	312.5	72.7775	-3.59	3.82715	99.7204	312.5	70.185	10.15	5.29301	99.7659	312.5	70.7882	-6.66	2.28011	99.8434	312.5	70.3095	-2.53	3.45197	99.7302
313	71.0739	-9.02	3.65764	99.9457	313	72.8702	-3.59	3.82715	99.7204	313	70.2857	10.15	5.29281	99.7621	313	70.8925	-6.66	2.28041	99.8564	313	70.4053	-2.52	3.45187	99.7273
313.5	71.1548	-9.03	3.65724	99.9348	313.5	72.9737	-3.59	3.82715	99.7204	313.5	70.3845	10.16	5.29261	99.7584	313.5	70.9868	-6.66	2.28061	99.8651	313.5	70.5078	-2.52	3.45177	99.7244
314	71.2244	-9.03	3.65734	99.9376	314	73.0858	-3.59	3.82715	99.7204	314	70.4599	10.16	5.29221	99.7509	314	71.0874	-6.65	2.28061	99.8651	314	70.6034	-2.52	3.45157	99.7187
314.5	71.3258	-9.03	3.65724	99.9348	314.5	73.174	-3.59	3.82715	99.7204	314.5	70.5287	10.16	5.29211	99.749	314.5	71.1935	-6.65	2.28051	99.8608	314.5	70.6901	-2.52	3.45117	99.7072
315	71.4293	-9.03	3.65704	99.9294	315	73.2434	-3.59	3.82705	99.7178	315	70.6194	10.17	5.29191	99.7453	315	71.2916	-6.65	2.28051	99.8608	315	70.7468	-2.52	3.45107	99.7043
315.5	71.4948	-9.03	3.65714	99.9321	315.5	73.3099	-3.59	3.82715	99.7204	315.5	70.7062	10.17	5.29191	99.7453	315.5	71.3662	-6.65	2.28031	99.8521	315.5	70.8488	-2.52	3.45077	99.6957
316	71.5666	-9.03	3.65704	99.9294	316	73.4064	-3.58	3.82715	99.7204	316	70.7896	10.17	5.29191	99.7453	316	71.4259	-6.66	2.28011	99.8434	316	70.9326	-2.52	3.45077	99.6957
316.5	71.6641	-9.03	3.65695	99.9267	316.5	73.4943	-3.58	3.82705	99.7178	316.5	70.8669	10.18	5.29191	99.7453	316.5	71.5147	-6.66	2.28001	99.839	316.5	71.0151	-2.52	3.45077	99.6957
317	71.7602	-9.03	3.65714	99.9321	317	73.5663	-3.58	3.82705	99.7178	317	70.9595	10.18	5.29181	99.7434	317	71.6074	-6.65	2.27982	99.8303	317	71.101	-2.52	3.45077	99.6957
317.5	71.8717	-9.03	3.65764	99.9457	317.5	73.6575	-3.58	3.82705	99.7178	317.5	71.0465	10.19	5.29181	99.7434	317.5	71.6827	-6.66	2.27982	99.8303	317.5	71.181	-2.52	3.45077	99.6957
318	71.9699	-9.03	3.65764	99.9457	318	73.7417	-3.58	3.82695	99.7152	318	71.1078	10.19	5.29171	99.7415	318	71.7658	-6.66	2.27982	99.8303	318	71.2663	-2.52	3.45067	99.6929
318.5	72.0663	-9.04	3.65754	99.943	318.5	73.8111	-3.58	3.82705	99.7178	318.5	71.2019	10.19	5.29201	99.7472	318.5	71.8614	-6.66	2.27982	99.8303	318.5	71.3287	-2.52	3.45077	99.6957
319	72.1326	-9.04	3.65754	99.943	319	73.892	-3.58	3.82695	99.7152	319	71.2977	10.2	5.29231	99.7528	319	71.9479	-6.66	2.27982	99.8303	319	71.4162	-2.52	3.45097	99.7015
319.5	72.1865	-9.04	3.65744	99.9403	319.5	73.9977	-3.58	3.82695	99.7152	319.5	71.3851	10.2	5.29271	99.7603	319.5	72.0094	-6.66	2.27972	99.826	319.5	71.5232	-2.52	3.45147	99.7159
320	72.2827	-9.04	3.65734	99.9376	320	74.0941	-3.57	3.82705	99.7178	320	71.5084	10.21	5.29301	99.7659	320	72.1034	-6.66	2.27982	99.8303	320	71.6118	-2.52	3.45187	99.7273
320.5	72.3617	-9.05	3.65714	99.9321	320.5	74.1903	-3.57	3.82695	99.7152	320.5	71.6019	10.21	5.29301	99.7659	320.5	72.2014	-6.66	2.28001	99.839	320.5	71.7218	-2.52	3.45187	99.7273
321	72.4372	-9.05	3.65704	99.9294	321	74.2942	-3.57	3.82695	99.7152	321	71.6871	10.21	5.29281	99.7621	321	72.2947	-6.65	2.28031	99.8521	321	71.8321	-2.51	3.45187	99.7273
321.5	72.5453	-9.05	3.65724	99.9348	321.5	74.3861	-3.57	3.82695	99.7152	321.5	71.7533	10.21	5.29281	99.7621	321.5	72.4132	-6.65	2.28061	99.8651	321.5	71.9201	-2.51	3.45187	99.7273
322	72.6424	-9.05	3.65724	99.9348	322	74.4492	-3.57	3.82705	99.7178	322	71.8218	10.22	5.29261	99.7584	322	72.5045	-6.65	2.28061	99.8651	322	71.9849	-2.52	3.45187	99.7273
322.5	72.7243	-9.05	3.65714	99.9321	322.5	74.5335	-3.57	3.82705	99.7178	322.5	71.9088	10.22	5.29241	99.7546	322.5	72.5923	-6.65	2.28051	99.8608	322.5	72.0523	-2.52	3.45157	99.7187
323	72.7838	-9.05	3.65704	99.9294	323	74.6217	-3.56	3.82715	99.7204	323	71.9723	10.22	5.29221	99.7509	323	72.6576	-6.66	2.28031	99.8521	323	72.1411	-2.52	3.45137	99.713
323.5	72.8815	-9.06	3.65734	99.9376	323.5	74.7152	-3.56	3.82715	99.7204	323.5	72.0674	10.23	5.29201	99.7472	323.5	72.7213	-6.66	2.28021	99.8477	323.5	72.2207	-2.52	3.45137	99.713
324	72.973	-9.06	3.65665	99.9186	324	74.8149	-3.56	3.82715	99.7204	324	72.1752	10.23	5.29201	99.7472	324	72.8112	-6.66	2.27991	99.8347	324	72.2871	-2.52	3.45127	99.7101
324.5	73.0796	-9.06	3.65695	99.9267	324.5	74.8855	-3.56	3.82705	99.7178	324.5	72.267	10.23	5.29201	99.7472	324.5	72.8768	-6.66	2.27982	99.8303	324.5	72.4012	-2.51	3.45137	99.713
325	73.1863	-9.06	3.65685	99.924	325	74.957	-3.56	3.82725	99.723	325	72.3438	10.24	5.29191	99.7453	325	72.9749	-6.65	2.27972	99.826	325	72.5	-2.51	3.45147	99.7159
325.5	73.2823	-9.06	3.65695	99.9267	325.5	75.0206	-3.56	3.82725	99.723	325.5	72.4111	10.24	5.29181	99.7434	325.5	73.0845	-6.65	2.27962	99.8216	325.5	72.5714	-2.51	3.45147	99.7159
326	73.3535	-9.06	3.65675	99.9213	326	75.1185	-3.56	3.82725	99.723	326	72.5043	10.24	5.29162	99.7397	326	73.173	-6.65	2.27972	99.826	326	72.6376	-2.51	3.45127	99.7101
326.5	73.4038	-9.06	3.65675	99.9213	326.5	75.2161	-3.56	3.82725	99.723	326.5	72.6116	10.25	5.29171	99.7415	326.5	73.2512	-6.65	2.27982	99.8303	326.5	72.7306	-2.51	3.45117	99.7072
327	73.492	-9.07	3.65655	99.9158	327	75.3082	-3.56	3.82715	99.7204	327	72.7046	10.25	5.29201	99.7472	327	73.3177	-6.66	2.27982	99.8303	327	72.8336	-2.51	3.45137	99.713
327.5	73.5552	-9.07	3.65625	99.9077	327.5	75.4176	-3.55	3.82715	99.7204	327.5	72.816	10.26	5.29241	99.7546	327.5	73.4129	-6.66	2.27972	99.826	327.5	72.9347	-2.51	3.45157	99.7187
328	73.6447	-9.07	3.65585	99.8968	328	75.5147	-3.55	3.82705	99.7178	328	72.9075	10.26	5.29281	99.7621	328	73.5148	-6.65	2.27962	99.8216	328	73.0391	-2.51	3.45187	99.7273
328.5	73.758	-9.07	3.65555	99.8887	328.5	75.6002	-3.55	3.82705	99.7178	328.5	72.9768	10.26	5.29301	99.7659	328.5	73.6098	-6.65	2.27991	99.8347	328.5	73.1383	-2.51	3.45216	99.7359
329	73.8568	-9.07	3.65555	99.8887	329	75.6742	-3.55	3.82695	99.7152	329	73.0326	10.26	5.29301	99.7659	329	73.7247	-6.65	2.28011	99.8434	329	73.2111	-2.51	3.45216	99.7359
329.5	73.9386	-9.07	3.65546	99.886	329.5	75.7581	-3.55	3.82705	99.7178	329.5	73.0956	10.26	5.29291	99.764	329.5	73.8161	-6.65	2.28051	99.8608	329.5	73.2651	-2.51	3.45207	99.7331
330	74.0047	-9.07	3.65526	99.8805	330	75.8562	-3.55	3.82695	99.7152	330	73.1763	10.27	5.29301	99.7659	330	73.8843	-6.65	2.28061	99.8651	330	73.3374	-2.51	3.45197	99.7302
330.5	74.0833	-9.07	3.65565	99.8914	330.5	75.9431	-3.54	3.82705	99.7178	330.5	73.2805	10.27	5.29271	99.7603	330.5	73.9414	-6.65	2.28061	99.8651	330.5	73.409	-2.51	3.45177	99.7244
331	74.1912	-9.07	3.65575	99.8941	331	76.0413	-3.54	3.82705	99.7178	331	73.3801	10.27	5.29251	99.7565	331	74.0075	-6.65	2.28041	99.8564	331	73.5031	-2.51	3.45147	99.7159
331.5	74.2951	-9.07	3.65605	99.9023	331.5	76.1402	-3.54	3.82705	99.7178	331.5	73.4809	10.28	5.29231	99.7528	331.5	74.0868	-6.65	2.28041	99.8564	331.5	73.6179	-2.5	3.45127	99.7101
332	74.3991	-9.07	3.65645	99.9131	332	76.1926	-3.54	3.82695	99.7152	332	73.5711	10.28	5.29231	99.7528	332	74.186	-6.65	2.28001	99.839	332	73.7121	-2.5	3.45107	99.7043
332.5	74.4962	-9.07	3.65665	99.9186	332.5	76.2345	-3.54	3.82695	99.7152	332.5	73.6334	10.28	5.29221	99.7509	332.5	74.2945	-6.65	2.27991	99.8347	332.5	73.8071	-2.5	3.45097	99.7015
333	74.5736	-9.08	3.65724	99.9348	333	76.3355	-3.54	3.82675	99.7101	333	73.7184	10.28	5.29231	99.7528	333	74.3914	-6.65	2.27962	99.8216	333	73.8776	-2.51	3.45097	99.7015
333.5	74.6324	-9.08	3.65714	99.9321	333.5	76.4403	-3.54	3.82675	99.7101	333.5	73.826	10.29	5.29211	99.749	333.5	74.4868	-6.65	2.27952	99.8173	333.5	73.9438	-2.5	3.45107	99.7043
334	74.6865	-9.08	3.65714	99.9321	334	76.5352	-3.53	3.82675	99.7101	334	73.9213	10.29	5.29191	99.7453	334	74.549	-6.65	2.27962	99.8216	334	74.0566	-2.5	3.45107	99.7043
334.5	74.7645	-9.08	3.65724	99.9348	334.5	76.6386	-3.53	3.82665	99.7075	334.5	74.0175	10.29	5.29181	99.7434	334.5	74.6229	-6.65	2.27962	99.8216	334.5	74.1464	-2.5	3.45097	99.7015
335	74.8625	-9.08	3.65724	99.9348	335	76.7336	-3.53	3.82645	99.7023	335	74.1109	10.29	5.29181	99.7434	335	74.7346	-6.65	2.27962	99.8216	335	74.2448	-2.5	3.45107	99.7043
335.5	74.968	-9.08	3.65704	99.9294	335.5	76.8166	-3.53	3.82635	99.6997	335.5	74.1923	10.3	5.29201	99.7472	335.5	74.8263	-6.65	2.27982	99.8303	335.5	74.3491	-2.5	3.45137	99.713
336	75.0708	-9.08	3.65685	99.924	336	76.8741	-3.53	3.82625	99.6971	336	74.2451	10.3	5.29241	99.7546	336	74.9277	-6.64	2.27972	99.826	336	74.4317	-2.5	3.45157	99.7187
336.5	75.1679	-9.08	3.65675	99.9213	336.5	76.9815	-3.53	3.82615	99.6945	336.5	74.2939	10.3	5.29251	99.7565	336.5	75.0236	-6.64	2.27991	99.8347	336.5	74.5032	-2.5	3.45187	99.7273
337	75.2375	-9.09	3.65685	99.924	337	77.0795	-3.52	3.82596	99.6893	337	74.3928	10.3	5.29241	99.7546	337	75.1067	-6.64	2.28001	99.839	337	74.5329	-2.5	3.45197	99.7302
337.5	75.2896	-9.09	3.65675	99.9213	337.5	77.1769	-3.52	3.82576	99.6842	337.5	74.4896	10.31	5.29231	99.7528	337.5	75.171	-6.65	2.28031	99.8521	337.5	74.6268	-2.5	3.45197	99.7302
338	75.4142	-9.09	3.65675	99.9213	338	77.2785	-3.52	3.82556	99.679	338	74.5864	10.31	5.29241	99.7546	338	75.2042	-6.65	2.28061	99.8651	338	74.7297	-2.5	3.45187	99.7273
338.5	75.5097	-9.09	3.65685	99.924	338.5	77.3664	-3.52	3.82556	99.679	338.5	74.697	10.32	5.29211	99.749	338.5	75.3036	-6.65	2.28071	99.8695	338.5	74.8206	-2.5	3.45177	99.7244
339	75.6047	-9.09	3.65704	99.9294	339	77.4454	-3.52	3.82546	99.6764	339	74.7904	10.32	5.29181	99.7434	339	75.4059	-6.64	2.28051	99.8608	339	74.9329	-2.49	3.45147	99.7159
339.5	75.7084	-9.09	3.65704	99.9294	339.5	77.4757	-3.52	3.82546	99.6764	339.5	74.8766	10.33	5.29171	99.7415	339.5	75.4988	-6.64	2.28051	99.8608	339.5	75.0262	-2.49	3.45127	99.7101
340	75.7952	-9.09	3.65744	99.9403	340	77.5534	-3.52	3.82536	99.6738	340	74.9455	10.33	5.29171	99.7415	340	75.6095	-6.64	2.28031	99.8521	340	75.1014	-2.49	3.45107	99.7043
340.5	75.8666	-9.09	3.65794	99.9538	340.5	77.6599	-3.51	3.82526	99.6712	340.5	75.0366	10.33	5.29181	99.7434	340.5	75.7025	-6.64	2.27991	99.8347	340.5	75.1762	-2.49	3.45087	99.6986
341	75.8909	-9.1	3.65804	99.9566	341	77.759	-3.51	3.82526	99.6712	341	75.1352	10.33	5.29162	99.7397	341	75.7836	-6.64	2.27991	99.8347	341	75.2648	-2.49	3.45077	99.6957
341.5	75.983	-9.1	3.65814	99.9593	341.5	77.8593	-3.51	3.82546	99.6764	341.5	75.2202	10.34	5.29171	99.7415	341.5	75.8486	-6.64	2.27972	99.826	341.5	75.3639	-2.49	3.45057	99.69
342	76.0902	-9.1	3.65824	99.962	342	77.9565	-3.5	3.82546	99.6764	342	75.3189	10.34	5.29171	99.7415	342	75.9376	-6.64	2.27962	99.8216	342	75.455	-2.49	3.45047	99.6871
342.5	76.1808	-9.1	3.65834	99.9647	342.5	78.0323	-3.5	3.82536	99.6738	342.5	75.3969	10.34	5.29162	99.7397	342.5	76.0422	-6.64	2.27952	99.8173	342.5	75.5526	-2.49	3.45047	99.6871
343	76.2843	-9.1	3.65824	99.962	343	78.0962	-3.5	3.82536	99.6738	343	75.4576	10.35	5.29171	99.7415	343	76.14	-6.64	2.27962	99.8216	343	75.6457	-2.49	3.45038	99.6842
343.5	76.3933	-9.1	3.65804	99.9566	343.5	78.1991	-3.5	3.82536	99.6738	343.5	75.5297	10.35	5.29201	99.7472	343.5	76.2325	-6.63	2.27972	99.826	343.5	75.7012	-2.49	3.45038	99.6842
344	76.4649	-9.1	3.65794	99.9538	344	78.3087	-3.5	3.82546	99.6764	344	75.6117	10.35	5.29211	99.749	344	76.3229	-6.63	2.27962	99.8216	344	75.7661	-2.49	3.45047	99.6871
344.5	76.531	-9.1	3.65794	99.9538	344.5	78.4012	-3.49	3.82546	99.6764	344.5	75.7091	10.36	5.29251	99.7565	344.5	76.377	-6.63	2.27972	99.826	344.5	75.8406	-2.49	3.45077	99.6957
345	76.6361	-9.11	3.65794	99.9538	345	78.5107	-3.49	3.82536	99.6738	345	75.8174	10.36	5.29281	99.7621	345	76.4484	-6.63	2.27991	99.8347	345	75.9394	-2.48	3.45097	99.7015
345.5	76.7315	-9.11	3.65794	99.9538	345.5	78.5985	-3.49	3.82546	99.6764	345.5	75.9095	10.37	5.29281	99.7621	345.5	76.5188	-6.63	2.28021	99.8477	345.5	76.0397	-2.48	3.45097	99.7015
346	76.8305	-9.11	3.65794	99.9538	346	78.6633	-3.49	3.82536	99.6738	346	76.0137	10.37	5.29241	99.7546	346	76.6177	-6.63	2.28061	99.8651	346	76.1351	-2.48	3.45097	99.7015
346.5	76.9282	-9.11	3.65794	99.9538	346.5	78.7208	-3.49	3.82546	99.6764	346.5	76.1153	10.37	5.29231	99.7528	346.5	76.7217	-6.63	2.28081	99.8738	346.5	76.2357	-2.48	3.45077	99.6957
347	77.0142	-9.11	3.65794	99.9538	347	78.8013	-3.49	3.82536	99.6738	347	76.1898	10.38	5.29221	99.7509	347	76.8163	-6.62	2.28071	99.8695	347	76.3315	-2.48	3.45057	99.69
347.5	77.0919	-9.11	3.65824	99.962	347.5	78.8778	-3.49	3.82536	99.6738	347.5	76.2538	10.38	5.29221	99.7509	347.5	76.9168	-6.62	2.28061	99.8651	347.5	76.4151	-2.48	3.45038	99.6842
348	77.1218	-9.12	3.65873	99.9756	348	78.9812	-3.48	3.82536	99.6738	348	76.3445	10.38	5.29201	99.7472	348	77.0163	-6.62	2.28041	99.8564	348	76.4789	-2.48	3.45028	99.6814
348.5	77.21	-9.12	3.65883	99.9783	348.5	79.0939	-3.48	3.82536	99.6738	348.5	76.4378	10.38	5.29181	99.7434	348.5	77.102	-6.62	2.28011	99.8434	348.5	76.5758	-2.47	3.44998	99.6728
349	77.3156	-9.12	3.65883	99.9783	349	79.1813	-3.48	3.82536	99.6738	349	76.5121	10.39	5.29171	99.7415	349	77.1592	-6.62	2.27991	99.8347	349	76.6676	-2.47	3.45008	99.6757
349.5	77.4125	-9.12	3.65873	99.9756	349.5	79.2577	-3.48	3.82526	99.6712	349.5	76.5922	10.39	5.29152	99.7378	349.5	77.2523	-6.62	2.27982	99.8303	349.5	76.7484	-2.47	3.44998	99.6728
350	77.5178	-9.12	3.65854	99.9701	350	79.3226	-3.48	3.82516	99.6686	350	76.6939	10.39	5.29162	99.7397	350	77.3463	-6.62	2.27962	99.8216	350	76.8327	-2.47	3.44998	99.6728
350.5	77.6145	-9.12	3.65854	99.9701	350.5	79.4193	-3.48	3.82506	99.6661	350.5	76.7822	10.4	5.29142	99.7359	350.5	77.4297	-6.62	2.27952	99.8173	350.5	76.9089	-2.47	3.44998	99.6728
351	77.6962	-9.13	3.65834	99.9647	351	79.519	-3.47	3.82506	99.6661	351	76.8422	10.4	5.29132	99.7341	351	77.5151	-6.62	2.27952	99.8173	351	76.9979	-2.47	3.45008	99.6757
351.5	77.7873	-9.13	3.65814	99.9593	351.5	79.6294	-3.47	3.82506	99.6661	351.5	76.9354	10.4	5.29132	99.7341	351.5	77.601	-6.62	2.27942	99.8129	351.5	77.0672	-2.47	3.44998	99.6728
352	77.8567	-9.13	3.65804	99.9566	352	79.7262	-3.47	3.82506	99.6661	352	77.0368	10.41	5.29162	99.7397	352	77.6796	-6.62	2.27932	99.8086	352	77.1499	-2.47	3.45028	99.6814
352.5	77.959	-9.13	3.65824	99.962	352.5	79.8172	-3.46	3.82496	99.6635	352.5	77.1329	10.41	5.29201	99.7472	352.5	77.7546	-6.62	2.27922	99.8042	352.5	77.2499	-2.46	3.45047	99.6871
353	78.0524	-9.13	3.65824	99.962	353	79.8796	-3.47	3.82496	99.6635	353	77.2475	10.42	5.29231	99.7528	353	77.8292	-6.61	2.27942	99.8129	353	77.3459	-2.46	3.45087	99.6986
353.5	78.1415	-9.13	3.65834	99.9647	353.5	79.9411	-3.46	3.82486	99.6609	353.5	77.3416	10.42	5.29211	99.749	353.5	77.936	-6.61	2.27972	99.826	353.5	77.4497	-2.46	3.45097	99.7015
354	78.2361	-9.14	3.65844	99.9674	354	80.0391	-3.46	3.82476	99.6583	354	77.4266	10.43	5.29201	99.7472	354	78.0273	-6.61	2.28011	99.8434	354	77.5605	-2.46	3.45097	99.7015
354.5	78.3082	-9.14	3.65804	99.9566	354.5	80.1136	-3.46	3.82466	99.6557	354.5	77.4887	10.43	5.29201	99.7472	354.5	78.1303	-6.61	2.28041	99.8564	354.5	77.646	-2.46	3.45097	99.7015
355	78.3661	-9.14	3.65824	99.962	355	80.1946	-3.46	3.82466	99.6557	355	77.5622	10.43	5.29181	99.7434	355	78.2408	-6.61	2.28041	99.8564	355	77.7246	-2.46	3.45107	99.7043
355.5	78.4326	-9.14	3.65844	99.9674	355.5	80.3012	-3.46	3.82466	99.6557	355.5	77.6536	10.44	5.29171	99.7415	355.5	78.3297	-6.6	2.28041	99.8564	355.5	77.7774	-2.45	3.45077	99.6957
356	78.5415	-9.15	3.65863	99.9728	356	80.3924	-3.45	3.82476	99.6583	356	77.7214	10.44	5.29162	99.7397	356	78.4039	-6.6	2.28021	99.8477	356	77.8779	-2.45	3.45067	99.6929
356.5	78.643	-9.15	3.65873	99.9756	356.5	80.4551	-3.45	3.82476	99.6583	356.5	77.818	10.45	5.29142	99.7359	356.5	78.4653	-6.6	2.28001	99.839	356.5	77.9546	-2.45	3.45057	99.69
357	78.7386	-9.15	3.65863	99.9728	357	80.5321	-3.45	3.82476	99.6583	357	77.9322	10.45	5.29152	99.7378	357	78.5612	-6.6	2.27982	99.8303	357	78.0269	-2.45	3.45047	99.6871
357.5	78.8416	-9.15	3.65854	99.9701	357.5	80.6305	-3.45	3.82476	99.6583	357.5	78.0222	10.45	5.29152	99.7378	357.5	78.6428	-6.6	2.27952	99.8173	357.5	78.1327	-2.45	3.45057	99.69
358	78.9335	-9.15	3.65844	99.9674	358	80.7204	-3.45	3.82476	99.6583	358	78.095	10.46	5.29162	99.7397	358	78.7055	-6.6	2.27942	99.8129	358	78.2311	-2.45	3.45067	99.6929
358.5	79.0236	-9.15	3.65814	99.9593	358.5	80.8202	-3.44	3.82476	99.6583	358.5	78.1583	10.46	5.29162	99.7397	358.5	78.8122	-6.6	2.27942	99.8129	358.5	78.3074	-2.45	3.45077	99.6957
359	79.0771	-9.16	3.65784	99.9511	359	80.9341	-3.44	3.82496	99.6635	359	78.2567	10.47	5.29152	99.7378	359	78.9123	-6.6	2.27942	99.8129	359	78.3681	-2.45	3.45077	99.6957
359.5	79.1822	-9.16	3.65784	99.9511	359.5	81.0213	-3.44	3.82476	99.6583	359.5	78.3628	10.47	5.29162	99.7397	359.5	78.9918	-6.6	2.27932	99.8086	359.5	78.4708	-2.44	3.45067	99.6929
360	79.2765	-9.16	3.65784	99.9511	360	81.0891	-3.44	3.82456	99.6531	360	78.4615	10.48	5.29181	99.7434	360	79.0592	-6.6	2.27922	99.8042	360	78.5637	-2.44	3.45087	99.6986
360.5	79.358	-9.16	3.65774	99.9484	360.5	81.1651	-3.44	3.82456	99.6531	360.5	78.5738	10.48	5.29201	99.7472	360.5	79.1541	-6.6	2.27892	99.7912	360.5	78.6722	-2.43	3.45117	99.7072
361	79.4568	-9.16	3.65794	99.9538	361	81.2613	-3.43	3.82486	99.6609	361	78.4615	10.48	5.29181	99.7434	361	79.25	-6.59	2.27902	99.7955	361	78.7757	-2.43	3.45127	99.7101
361.5	79.5182	-9.17	3.65804	99.9566	361.5	81.341	-3.43	3.82506	99.6661	361.5	78.6623	10.49	5.29231	99.7528	361.5	79.3531	-6.59	2.27912	99.7999	361.5	78.8773	-2.43	3.45167	99.7216
362	79.5986	-9.17	3.65794	99.9538	362	81.4278	-3.43	3.82506	99.6661	362	78.7344	10.49	5.29231	99.7528	362	79.4491	-6.59	2.27932	99.8086	362	78.9527	-2.43	3.45177	99.7244
362.5	79.6662	-9.17	3.65814	99.9593	362.5	81.5008	-3.43	3.82516	99.6686	362.5	78.7914	10.49	5.29221	99.7509	362.5	79.5555	-6.59	2.27952	99.8173	362.5	79.0118	-2.43	3.45167	99.7216
363	79.7556	-9.17	3.65844	99.9674	363	81.5907	-3.42	3.82536	99.6738	363	78.8552	10.49	5.29211	99.749	363	79.6365	-6.59	2.27962	99.8216	363	79.0758	-2.43	3.45157	99.7187
363.5	79.857	-9.17	3.65893	99.981	363.5	81.6573	-3.43	3.82526	99.6712	363.5	78.9515	10.5	5.29211	99.749	363.5	79.6954	-6.59	2.27952	99.8173	363.5	79.1433	-2.43	3.45137	99.713
364	79.9481	-9.17	3.65903	99.9837	364	81.7403	-3.42	3.82526	99.6712	364	79.0524	10.5	5.29191	99.7453	364	79.7571	-6.59	2.27962	99.8216	364	79.2423	-2.43	3.45097	99.7015
364.5	80.0518	-9.17	3.65913	99.9864	364.5	81.8417	-3.42	3.82516	99.6686	364.5	79.1584	10.51	5.29171	99.7415	364.5	79.8255	-6.59	2.27932	99.8086	364.5	79.3494	-2.42	3.45077	99.6957
365	80.1526	-9.17	3.65923	99.9891	365	81.9378	-3.42	3.82516	99.6686	365	79.2568	10.51	5.29162	99.7397	365	79.9189	-6.58	2.27912	99.7999	365	79.4479	-2.42	3.45057	99.69
365.5	80.2382	-9.17	3.65913	99.9864	365.5	82.0393	-3.41	3.82516	99.6686	365.5	79.3397	10.52	5.29132	99.7341	365.5	80.0208	-6.58	2.27892	99.7912	365.5	79.5412	-2.42	3.45047	99.6871
366	80.3106	-9.17	3.65903	99.9837	366	82.1369	-3.41	3.82546	99.6764	366	79.4078	10.52	5.29142	99.7359	366	80.1317	-6.58	2.27892	99.7912	366	79.6141	-2.42	3.45038	99.6842
366.5	80.3935	-9.18	3.65893	99.981	366.5	82.2327	-3.41	3.82566	99.6816	366.5	79.4912	10.53	5.29112	99.7303	366.5	80.2185	-6.58	2.27882	99.7868	366.5	79.6704	-2.42	3.45038	99.6842
367	80.4844	-9.18	3.65873	99.9756	367	82.2949	-3.41	3.82566	99.6816	367	79.5941	10.53	5.29092	99.7266	367	80.291	-6.58	2.27882	99.7868	367	79.7825	-2.41	3.45047	99.6871
367.5	80.5682	-9.18	3.65873	99.9756	367.5	82.3857	-3.4	3.82536	99.6738	367.5	79.6877	10.53	5.29112	99.7303	367.5	80.3495	-6.58	2.27882	99.7868	367.5	79.8827	-2.41	3.45038	99.6842
368	80.6494	-9.18	3.65883	99.9783	368	82.4759	-3.4	3.82516	99.6686	368	79.7879	10.54	5.29102	99.7284	368	80.453	-6.57	2.27892	99.7912	368	79.9828	-2.41	3.45038	99.6842
368.5	80.7293	-9.18	3.65893	99.981	368.5	82.5626	-3.4	3.82516	99.6686	368.5	79.8815	10.55	5.29122	99.7322	368.5	80.56	-6.57	2.27892	99.7912	368.5	80.0762	-2.4	3.45047	99.6871
369	80.8222	-9.18	3.65893	99.981	369	82.6581	-3.4	3.82516	99.6686	369	79.9666	10.55	5.29142	99.7359	369	80.6519	-6.57	2.27912	99.7999	369	80.158	-2.4	3.45067	99.6929
369.5	80.8934	-9.19	3.65893	99.981	369.5	82.7375	-3.4	3.82506	99.6661	369.5	80.0141	10.55	5.29171	99.7415	369.5	80.7565	-6.57	2.27942	99.8129	369.5	80.2275	-2.4	3.45107	99.7043
370	80.9635	-9.19	3.65883	99.9783	370	82.7894	-3.39	3.82516	99.6686	370	80.0605	10.56	5.29211	99.749	370	80.8402	-6.56	2.27972	99.826	370	80.2618	-2.4	3.45127	99.7101
370.5	81.0646	-9.19	3.65913	99.9864	370.5	82.8523	-3.39	3.82506	99.6661	370.5	80.1731	10.56	5.29211	99.749	370.5	80.9119	-6.56	2.28011	99.8434	370.5	80.3502	-2.4	3.45137	99.713
371	81.1604	-9.19	3.65963	100	371	82.9578	-3.39	3.82526	99.6712	371	80.2713	10.57	5.29201	99.7472	371	80.9532	-6.57	2.28021	99.8477	371	80.4569	-2.4	3.45127	99.7101
371.5	81.2517	-9.19	3.65983	100.005	371.5	83.0564	-3.39	3.82516	99.6686	371.5	80.3639	10.57	5.29201	99.7472	371.5	81.0196	-6.56	2.28021	99.8477	371.5	80.5552	-2.39	3.45127	99.7101
372	81.3692	-9.19	3.66003	100.011	372	83.1454	-3.38	3.82506	99.6661	372	80.4734	10.58	5.29191	99.7453	372	81.123	-6.56	2.28011	99.8434	372	80.6551	-2.39	3.45087	99.6986
372.5	81.4605	-9.19	3.65993	100.008	372.5	83.2535	-3.38	3.82496	99.6635	372.5	80.5675	10.58	5.29152	99.7378	372.5	81.2248	-6.56	2.28001	99.839	372.5	80.7521	-2.39	3.45077	99.6957
373	81.5452	-9.19	3.65983	100.005	373	83.3471	-3.38	3.82496	99.6635	373	80.6599	10.59	5.29152	99.7378	373	81.329	-6.56	2.27962	99.8216	373	80.8287	-2.39	3.45067	99.6929
373.5	81.5953	-9.2	3.65983	100.005	373.5	83.4249	-3.37	3.82496	99.6635	373.5	80.7226	10.59	5.29142	99.7359	373.5	81.427	-6.55	2.27932	99.8086	373.5	80.9058	-2.39	3.45057	99.69
374	81.6868	-9.2	3.65953	99.9973	374	83.4967	-3.37	3.82486	99.6609	374	80.8191	10.6	5.29102	99.7284	374	81.5078	-6.55	2.27922	99.8042	374	80.9866	-2.39	3.45057	99.69
374.5	81.7755	-9.2	3.65933	99.9919	374.5	83.5829	-3.37	3.82486	99.6609	374.5	80.9142	10.6	5.29112	99.7303	374.5	81.5761	-6.55	2.27912	99.7999	374.5	81.0867	-2.38	3.45047	99.6871
375	81.8423	-9.2	3.65933	99.9919	375	83.6893	-3.37	3.82476	99.6583	375	80.9967	10.61	5.29112	99.7303	375	81.659	-6.55	2.27912	99.7999	375	81.1797	-2.38	3.45038	99.6842
375.5	81.9421	-9.2	3.65933	99.9919	375.5	83.7792	-3.36	3.82476	99.6583	375.5	81.0864	10.61	5.29102	99.7284	375.5	81.7585	-6.55	2.27912	99.7999	375.5	81.2689	-2.38	3.45018	99.6785
376	82.0431	-9.2	3.65923	99.9891	376	83.876	-3.36	3.82486	99.6609	376	81.1627	10.62	5.29102	99.7284	376	81.8562	-6.54	2.27922	99.8042	376	81.3644	-2.38	3.45008	99.6757
376.5	82.1141	-9.2	3.65913	99.9864	376.5	83.9646	-3.36	3.82486	99.6609	376.5	81.2348	10.62	5.29092	99.7266	376.5	81.9423	-6.54	2.27922	99.8042	376.5	81.4286	-2.38	3.44998	99.6728
377	82.178	-9.21	3.65913	99.9864	377	84.0273	-3.36	3.82496	99.6635	377	81.3093	10.62	5.29112	99.7303	377	82.0422	-6.54	2.27922	99.8042	377	81.484	-2.38	3.45018	99.6785
377.5	82.2812	-9.21	3.65903	99.9837	377.5	84.064	-3.36	3.82486	99.6609	377.5	81.3811	10.63	5.29122	99.7322	377.5	82.1196	-6.54	2.27942	99.8129	377.5	81.5583	-2.37	3.45047	99.6871
378	82.3754	-9.21	3.65903	99.9837	378	84.1593	-3.35	3.82496	99.6635	378	81.4923	10.64	5.29162	99.7397	378	82.1645	-6.54	2.27972	99.826	378	81.6619	-2.37	3.45067	99.6929
378.5	82.4723	-9.2	3.65913	99.9864	378.5	84.2621	-3.35	3.82496	99.6635	378.5	81.5946	10.64	5.29171	99.7415	378.5	82.2217	-6.54	2.28001	99.839	378.5	81.7564	-2.37	3.45067	99.6929
379	82.5835	-9.21	3.65943	99.9946	379	84.3564	-3.34	3.82486	99.6609	379	81.6864	10.65	5.29191	99.7453	379	82.3284	-6.53	2.28041	99.8564	379	81.8521	-2.36	3.45038	99.6842
379.5	82.6817	-9.21	3.65943	99.9946	379.5	84.4662	-3.34	3.82496	99.6635	379.5	81.7945	10.66	5.29171	99.7415	379.5	82.4273	-6.53	2.28061	99.8651	379.5	81.9575	-2.36	3.45028	99.6814
380	82.7645	-9.21	3.65953	99.9973	380	84.5611	-3.34	3.82486	99.6609	380	81.8929	10.66	5.29181	99.7434	380	82.5237	-6.53	2.28051	99.8608	380	82.0517	-2.36	3.45008	99.6757
380.5	82.82	-9.21	3.65943	99.9946	380.5	84.6285	-3.33	3.82506	99.6661	380.5	81.9683	10.66	5.29171	99.7415	380.5	82.6297	-6.53	2.28051	99.8608	380.5	82.1335	-2.36	3.44978	99.667
381	82.9006	-9.21	3.65933	99.9919	381	84.6911	-3.33	3.82506	99.6661	381	82.0241	10.67	5.29152	99.7378	381	82.7128	-6.52	2.28031	99.8521	381	82.1923	-2.36	3.44958	99.6613
381.5	82.9866	-9.21	3.65903	99.9837	381.5	84.8025	-3.33	3.82506	99.6661	381.5	82.1226	10.67	5.29142	99.7359	381.5	82.8088	-6.52	2.28011	99.8434	381.5	82.2892	-2.35	3.44938	99.6556
382	83.0555	-9.21	3.65903	99.9837	382	84.8967	-3.32	3.82506	99.6661	382	82.2135	10.68	5.29112	99.7303	382	82.8719	-6.52	2.28001	99.839	382	82.3795	-2.35	3.44948	99.6584
382.5	83.1589	-9.22	3.65883	99.9783	382.5	84.9913	-3.32	3.82496	99.6635	382.5	82.2791	10.68	5.29102	99.7284	382.5	82.9644	-6.51	2.27972	99.826	382.5	82.4657	-2.35	3.44948	99.6584
383	83.2667	-9.21	3.65883	99.9783	383	85.0978	-3.31	3.82476	99.6583	383	82.3636	10.68	5.29102	99.7284	383	83.058	-6.51	2.27972	99.826	383	82.5562	-2.35	3.44958	99.6613
383.5	83.3476	-9.22	3.65873	99.9756	383.5	85.1825	-3.31	3.82476	99.6583	383.5	82.4643	10.69	5.29112	99.7303	383.5	83.1441	-6.51	2.27972	99.826	383.5	82.625	-2.35	3.44948	99.6584
384	83.4124	-9.22	3.65873	99.9756	384	85.2512	-3.31	3.82476	99.6583	384	82.5505	10.69	5.29122	99.7322	384	83.2322	-6.51	2.27972	99.826	384	82.7109	-2.34	3.44938	99.6556
384.5	83.4936	-9.22	3.65873	99.9756	384.5	85.295	-3.31	3.82466	99.6557	384.5	82.6117	10.69	5.29112	99.7303	384.5	83.3029	-6.5	2.27972	99.826	384.5	82.7856	-2.34	3.44928	99.6527
385	83.5915	-9.22	3.65873	99.9756	385	85.3719	-3.3	3.82476	99.6583	385	82.7107	10.7	5.29132	99.7341	385	83.3784	-6.5	2.27962	99.8216	385	82.8624	-2.34	3.44958	99.6613
385.5	83.7029	-9.22	3.65883	99.9783	385.5	85.4681	-3.3	3.82486	99.6609	385.5	82.8044	10.71	5.29152	99.7378	385.5	83.4581	-6.5	2.27972	99.826	385.5	82.9655	-2.34	3.44978	99.667
386	83.7988	-9.22	3.65903	99.9837	386	85.5639	-3.29	3.82486	99.6609	386	82.901	10.71	5.29181	99.7434	386	83.5235	-6.49	2.28001	99.839	386	83.0573	-2.33	3.45008	99.6757
386.5	83.9042	-9.22	3.65933	99.9919	386.5	85.6692	-3.29	3.82486	99.6609	386.5	83.0131	10.72	5.29211	99.749	386.5	83.6293	-6.49	2.28041	99.8564	386.5	83.156	-2.33	3.45018	99.6785
387	83.986	-9.22	3.65933	99.9919	387	85.7626	-3.29	3.82476	99.6583	387	83.1113	10.72	5.29231	99.7528	387	83.7261	-6.48	2.28081	99.8738	387	83.2653	-2.33	3.45008	99.6757
387.5	84.0483	-9.23	3.65943	99.9946	387.5	85.8413	-3.28	3.82466	99.6557	387.5	83.1992	10.73	5.29231	99.7528	387.5	83.8144	-6.48	2.28091	99.8782	387.5	83.3516	-2.32	3.45008	99.6757
388	84.1089	-9.23	3.65923	99.9891	388	85.8977	-3.28	3.82466	99.6557	388	83.2568	10.73	5.29241	99.7546	388	83.9264	-6.48	2.28081	99.8738	388	83.4324	-2.32	3.45008	99.6757
388.5	84.1874	-9.23	3.65903	99.9837	388.5	85.9956	-3.27	3.82466	99.6557	388.5	83.3234	10.73	5.29241	99.7546	388.5	84.0312	-6.47	2.28081	99.8738	388.5	83.4915	-2.32	3.44988	99.6699
389	84.2707	-9.23	3.65883	99.9783	389	86.1099	-3.27	3.82466	99.6557	389	83.4079	10.74	5.29211	99.749	389	84.108	-6.47	2.28061	99.8651	389	83.5853	-2.32	3.44968	99.6642
389.5	84.3793	-9.23	3.65863	99.9728	389.5	86.203	-3.26	3.82466	99.6557	389.5	83.4824	10.74	5.29201	99.7472	389.5	84.1648	-6.47	2.28041	99.8564	389.5	83.6662	-2.32	3.44948	99.6584
390	84.4838	-9.23	3.65854	99.9701	390	86.3127	-3.26	3.82476	99.6583	390	83.5802	10.75	5.29181	99.7434	390	84.2498	-6.46	2.28021	99.8477	390	83.7303	-2.32	3.44938	99.6556
390.5	84.5753	-9.23	3.65834	99.9647	390.5	86.3946	-3.25	3.82476	99.6583	390.5	83.6907	10.75	5.29162	99.7397	390.5	84.3412	-6.46	2.28001	99.839	390.5	83.834	-2.31	3.44948	99.6584
391	84.6526	-9.23	3.65834	99.9647	391	86.4601	-3.25	3.82476	99.6583	391	83.7753	10.75	5.29162	99.7397	391	84.4139	-6.46	2.28001	99.839	391	83.9371	-2.31	3.44968	99.6642
391.5	84.7096	-9.23	3.65834	99.9647	391.5	86.5207	-3.25	3.82476	99.6583	391.5	83.8537	10.76	5.29162	99.7397	391.5	84.4969	-6.45	2.27991	99.8347	391.5	84.0115	-2.31	3.44968	99.6642
392	84.8164	-9.23	3.65834	99.9647	392	86.6101	-3.24	3.82476	99.6583	392	83.9165	10.76	5.29162	99.7397	392	84.5983	-6.45	2.27991	99.8347	392	84.075	-2.31	3.44988	99.6699
392.5	84.9295	-9.23	3.65824	99.962	392.5	86.6734	-3.24	3.82476	99.6583	392.5	84.0179	10.76	5.29171	99.7415	392.5	84.6827	-6.44	2.27991	99.8347	392.5	84.1684	-2.31	3.44978	99.667
393	85.0216	-9.23	3.65834	99.9647	393	86.775	-3.23	3.82486	99.6609	393	84.1221	10.77	5.29171	99.7415	393	84.7447	-6.44	2.27982	99.8303	393	84.2616	-2.3	3.44998	99.6728
393.5	85.1313	-9.23	3.65863	99.9728	393.5	86.8828	-3.23	3.82486	99.6609	393.5	84.2179	10.78	5.29201	99.7472	393.5	84.8335	-6.43	2.27991	99.8347	393.5	84.3689	-2.3	3.45028	99.6814
394	85.2172	-9.23	3.65903	99.9837	394	86.9736	-3.22	3.82496	99.6635	394	84.3235	10.78	5.29231	99.7528	394	84.93	-6.43	2.28001	99.839	394	84.4752	-2.29	3.45047	99.6871
394.5	85.285	-9.23	3.65943	99.9946	394.5	87.045	-3.22	3.82496	99.6635	394.5	84.4126	10.79	5.29251	99.7565	394.5	85.0234	-6.42	2.28031	99.8521	394.5	84.5725	-2.29	3.45087	99.6986
395	85.3338	-9.24	3.65953	99.9973	395	87.1161	-3.21	3.82496	99.6635	395	84.4834	10.79	5.29291	99.764	395	85.1335	-6.41	2.28051	99.8608	395	84.6499	-2.29	3.45087	99.6986
395.5	85.4005	-9.24	3.65963	100	395.5	87.2142	-3.2	3.82496	99.6635	395.5	84.5335	10.79	5.29301	99.7659	395.5	85.2298	-6.41	2.28071	99.8695	395.5	84.7039	-2.29	3.45067	99.6929
396	85.5021	-9.24	3.65953	99.9973	396	87.3054	-3.2	3.82506	99.6661	396	84.5925	10.79	5.29281	99.7621	396	85.3219	-6.4	2.28071	99.8695	396	84.7794	-2.28	3.45057	99.69
396.5	85.6014	-9.24	3.65953	99.9973	396.5	87.4175	-3.19	3.82496	99.6635	396.5	84.6942	10.8	5.29301	99.7659	396.5	85.389	-6.4	2.28051	99.8608	396.5	84.8433	-2.28	3.45038	99.6842
397	85.7063	-9.24	3.65943	99.9946	397	87.5189	-3.18	3.82496	99.6635	397	84.7963	10.8	5.29281	99.7621	397	85.4421	-6.4	2.28041	99.8564	397	84.9352	-2.28	3.45008	99.6757
397.5	85.8071	-9.23	3.65913	99.9864	397.5	87.6124	-3.18	3.82486	99.6609	397.5	84.8962	10.81	5.29261	99.7584	397.5	85.5375	-6.39	2.28011	99.8434	397.5	85.0465	-2.27	3.44998	99.6728
398	85.8865	-9.24	3.65903	99.9837	398	87.6732	-3.17	3.82476	99.6583	398	84.9963	10.82	5.29241	99.7546	398	85.6009	-6.39	2.27991	99.8347	398	85.1441	-2.27	3.44978	99.667
398.5	85.945	-9.24	3.65923	99.9891	398.5	87.7394	-3.17	3.82466	99.6557	398.5	85.0855	10.82	5.29211	99.749	398.5	85.694	-6.38	2.27962	99.8216	398.5	85.2352	-2.26	3.44968	99.6642
399	86.046	-9.24	3.65923	99.9891	399	87.8369	-3.16	3.82466	99.6557	399	85.1463	10.82	5.29211	99.749	399	85.8048	-6.37	2.27962	99.8216	399	85.3093	-2.26	3.44968	99.6642
399.5	86.15	-9.23	3.65933	99.9919	399.5	87.9219	-3.15	3.82456	99.6531	399.5	85.2359	10.83	5.29191	99.7453	399.5	85.8984	-6.37	2.27952	99.8173	399.5	85.3686	-2.26	3.44968	99.6642
400	86.245	-9.23	3.65943	99.9946	400	87.9934	-3.15	3.82456	99.6531	400	85.3356	10.83	5.29171	99.7415	400	85.9792	-6.36	2.27952	99.8173	400	85.4837	-2.25	3.44968	99.6642
400.5	86.3504	-9.23	3.65943	99.9946	400.5	88.0904	-3.14	3.82447	99.6505	400.5	85.4337	10.84	5.29162	99.7397	400.5	86.0375	-6.36	2.27942	99.8129	400.5	85.5846	-2.25	3.44978	99.667
401	86.4425	-9.23	3.65953	99.9973	401	88.1837	-3.13	3.82447	99.6505	401	85.5249	10.84	5.29152	99.7378	401	86.1254	-6.35	2.27942	99.8129	401	85.6741	-2.25	3.44978	99.667
401.5	86.5181	-9.23	3.65983	100.005	401.5	88.2499	-3.13	3.82447	99.6505	401.5	85.6137	10.85	5.29152	99.7378	401.5	86.2353	-6.34	2.27942	99.8129	401.5	85.776	-2.24	3.44998	99.6728
402	86.558	-9.24	3.66013	100.014	402	88.3276	-3.12	3.82447	99.6505	402	85.698	10.85	5.29171	99.7415	402	86.328	-6.34	2.27952	99.8173	402	85.8634	-2.24	3.45038	99.6842
402.5	86.6206	-9.24	3.66022	100.016	402.5	88.4314	-3.11	3.82437	99.6479	402.5	85.7433	10.85	5.29201	99.7472	402.5	86.4357	-6.33	2.27972	99.826	402.5	85.9366	-2.24	3.45077	99.6957
403	86.7262	-9.23	3.66042	100.022	403	88.5248	-3.1	3.82437	99.6479	403	85.7997	10.86	5.29221	99.7509	403	86.5276	-6.32	2.28001	99.839	403	85.9656	-2.24	3.45097	99.7015
403.5	86.8249	-9.23	3.66042	100.022	403.5	88.6207	-3.09	3.82447	99.6505	403.5	85.9118	10.86	5.29221	99.7509	403.5	86.6099	-6.31	2.28041	99.8564	403.5	86.0504	-2.23	3.45097	99.7015
404	86.9256	-9.23	3.66042	100.022	404	88.7391	-3.08	3.82466	99.6557	404	86.0037	10.87	5.29211	99.749	404	86.6598	-6.31	2.28031	99.8521	404	86.1534	-2.23	3.45087	99.6986
404.5	87.0322	-9.23	3.66032	100.019	404.5	88.8197	-3.07	3.82476	99.6583	404.5	86.0999	10.87	5.29201	99.7472	404.5	86.7166	-6.3	2.28021	99.8477	404.5	86.2448	-2.22	3.45077	99.6957
405	87.1191	-9.23	3.66013	100.014	405	88.888	-3.06	3.82476	99.6583	405	86.2068	10.88	5.29191	99.7453	405	86.8027	-6.29	2.28011	99.8434	405	86.3529	-2.22	3.45047	99.6871
405.5	87.19	-9.23	3.66003	100.011	405.5	88.9699	-3.05	3.82486	99.6609	405.5	86.2998	10.88	5.29162	99.7397	405.5	86.9051	-6.29	2.27991	99.8347	405.5	86.4526	-2.21	3.45018	99.6785
406	87.2749	-9.23	3.65983	100.005	406	89.063	-3.04	3.82486	99.6609	406	86.3926	10.89	5.29142	99.7359	406	87.0057	-6.28	2.27962	99.8216	406	86.53	-2.21	3.44998	99.6728
406.5	87.3714	-9.23	3.65963	100	406.5	89.1494	-3.03	3.82496	99.6635	406.5	86.4528	10.89	5.29122	99.7322	406.5	87.1085	-6.27	2.27932	99.8086	406.5	86.6038	-2.21	3.44988	99.6699
407	87.4721	-9.23	3.65953	99.9973	407	89.2413	-3.02	3.82496	99.6635	407	86.5473	10.9	5.29102	99.7284	407	87.2004	-6.26	2.27922	99.8042	407	86.6876	-2.2	3.44978	99.667
407.5	87.5657	-9.23	3.65953	99.9973	407.5	89.3099	-3.01	3.82506	99.6661	407.5	86.643	10.9	5.29092	99.7266	407.5	87.269	-6.25	2.27892	99.7912	407.5	86.7917	-2.2	3.44988	99.6699
408	87.6604	-9.23	3.65943	99.9946	408	89.3894	-3	3.82506	99.6661	408	86.7292	10.91	5.29092	99.7266	408	87.3325	-6.25	2.27892	99.7912	408	86.887	-2.2	3.44978	99.667
408.5	87.7479	-9.23	3.65943	99.9946	408.5	89.4607	-2.99	3.82516	99.6686	408.5	86.8246	10.92	5.29092	99.7266	408.5	87.4463	-6.24	2.27892	99.7912	408.5	86.9741	-2.19	3.44978	99.667
409	87.7901	-9.23	3.65953	99.9973	409	89.5442	-2.97	3.82506	99.6661	409	86.8903	10.92	5.29092	99.7266	409	87.5421	-6.23	2.27892	99.7912	409	87.071	-2.19	3.44968	99.6642
409.5	87.8482	-9.23	3.65973	100.003	409.5	89.641	-2.96	3.82526	99.6712	409.5	86.9718	10.93	5.29072	99.7228	409.5	87.6404	-6.22	2.27892	99.7912	409.5	87.1387	-2.18	3.44978	99.667
410	87.954	-9.23	3.65983	100.005	410	89.7333	-2.95	3.82506	99.6661	410	87.0473	10.93	5.29102	99.7284	410	87.7358	-6.21	2.27902	99.7955	410	87.1893	-2.18	3.44988	99.6699
410.5	88.0559	-9.23	3.65973	100.003	410.5	89.8276	-2.93	3.82506	99.6661	410.5	87.1196	10.94	5.29112	99.7303	410.5	87.8196	-6.2	2.27932	99.8086	410.5	87.2649	-2.18	3.45008	99.6757
411	88.1534	-9.22	3.65963	100	411	89.9299	-2.92	3.82526	99.6712	411	87.2272	10.95	5.29132	99.7341	411	87.8843	-6.19	2.27972	99.826	411	87.3687	-2.17	3.45038	99.6842
411.5	88.2638	-9.22	3.65953	99.9973	411.5	90.0211	-2.9	3.82526	99.6712	411.5	87.3217	10.95	5.29171	99.7415	411.5	87.9186	-6.18	2.28011	99.8434	411.5	87.4652	-2.17	3.45038	99.6842
412	88.3547	-9.22	3.65913	99.9864	412	90.0822	-2.89	3.82526	99.6712	412	87.4129	10.96	5.29162	99.7397	412	88.0146	-6.17	2.28021	99.8477	412	87.5624	-2.16	3.45028	99.6814
412.5	88.4407	-9.22	3.65903	99.9837	412.5	90.1717	-2.88	3.82536	99.6738	412.5	87.527	10.97	5.29152	99.7378	412.5	88.1202	-6.16	2.28021	99.8477	412.5	87.6628	-2.16	3.45028	99.6814
413	88.5037	-9.23	3.65883	99.9783	413	90.2701	-2.86	3.82536	99.6738	413	87.6213	10.98	5.29152	99.7378	413	88.2097	-6.15	2.28011	99.8434	413	87.7563	-2.15	3.44998	99.6728
413.5	88.6036	-9.22	3.65893	99.981	413.5	90.3567	-2.85	3.82546	99.6764	413.5	87.6996	10.98	5.29132	99.7341	413.5	88.3189	-6.13	2.28011	99.8434	413.5	87.8456	-2.15	3.44968	99.6642
414	88.7002	-9.22	3.65903	99.9837	414	90.4476	-2.83	3.82546	99.6764	414	87.7527	10.99	5.29112	99.7303	414	88.4096	-6.12	2.27982	99.8303	414	87.9059	-2.14	3.44958	99.6613
414.5	88.779	-9.22	3.65893	99.981	414.5	90.5344	-2.82	3.82556	99.679	414.5	87.8493	11	5.29112	99.7303	414.5	88.4951	-6.11	2.27962	99.8216	414.5	88.0068	-2.14	3.44948	99.6584
415	88.8863	-9.22	3.65893	99.981	415	90.5845	-2.8	3.82556	99.679	415	87.9408	11	5.29092	99.7266	415	88.5843	-6.1	2.27952	99.8173	415	88.0909	-2.13	3.44928	99.6527
415.5	88.9681	-9.22	3.65893	99.981	415.5	90.6397	-2.79	3.82556	99.679	415.5	88.0033	11.01	5.29092	99.7266	415.5	88.652	-6.08	2.27932	99.8086	415.5	88.173	-2.13	3.44928	99.6527
416	89.0208	-9.22	3.65883	99.9783	416	90.7387	-2.77	3.82556	99.679	416	88.0952	11.02	5.29102	99.7284	416	88.7595	-6.07	2.27932	99.8086	416	88.2655	-2.12	3.44938	99.6556
416.5	89.0846	-9.22	3.65903	99.9837	416.5	90.8406	-2.75	3.82566	99.6816	416.5	88.2017	11.03	5.29102	99.7284	416.5	88.8472	-6.06	2.27922	99.8042	416.5	88.3387	-2.12	3.44928	99.6527
417	89.1841	-9.22	3.65933	99.9919	417	90.935	-2.73	3.82566	99.6816	417	88.2778	11.04	5.29112	99.7303	417	88.9335	-6.04	2.27912	99.7999	417	88.4216	-2.11	3.44928	99.6527
417.5	89.2825	-9.22	3.65953	99.9973	417.5	91.0417	-2.72	3.82556	99.679	417.5	88.3418	11.04	5.29112	99.7303	417.5	89.0284	-6.03	2.27902	99.7955	417.5	88.5036	-2.11	3.44938	99.6556
418	89.3792	-9.22	3.65953	99.9973	418	91.1305	-2.7	3.82566	99.6816	418	88.4384	11.05	5.29122	99.7322	418	89.0868	-6.02	2.27902	99.7955	418	88.5773	-2.1	3.44968	99.6642
418.5	89.4832	-9.21	3.65953	99.9973	418.5	91.2096	-2.68	3.82566	99.6816	418.5	88.5348	11.06	5.29152	99.7378	418.5	89.1683	-6	2.27932	99.8086	418.5	88.6773	-2.09	3.44998	99.6728
419	89.5774	-9.21	3.65953	99.9973	419	91.2712	-2.67	3.82576	99.6842	419	88.6336	11.07	5.29181	99.7434	419	89.2362	-5.99	2.27952	99.8173	419	88.7716	-2.08	3.45038	99.6842
419.5	89.6732	-9.21	3.65943	99.9946	419.5	91.3706	-2.65	3.82586	99.6868	419.5	88.7433	11.08	5.29221	99.7509	419.5	89.3289	-5.97	2.27991	99.8347	419.5	88.8677	-2.07	3.45038	99.6842
420	89.7359	-9.21	3.65923	99.9891	420	91.4704	-2.63	3.82586	99.6868	420	88.8401	11.1	5.29241	99.7546	420	89.428	-5.96	2.28011	99.8434	420	88.984	-2.07	3.45047	99.6871
420.5	89.8197	-9.21	3.65893	99.981	420.5	91.5652	-2.61	3.82596	99.6893	420.5	88.9267	11.11	5.29231	99.7528	420.5	89.5175	-5.94	2.28031	99.8521	420.5	89.0702	-2.06	3.45028	99.6814
421	89.9149	-9.21	3.65883	99.9783	421	91.6573	-2.59	3.82596	99.6893	421	88.991	11.11	5.29211	99.749	421	89.6243	-5.92	2.28011	99.8434	421	89.1505	-2.06	3.45018	99.6785
421.5	89.9968	-9.21	3.65883	99.9783	421.5	91.7417	-2.57	3.82596	99.6893	421.5	89.0538	11.12	5.29211	99.749	421.5	89.7239	-5.91	2.28021	99.8477	421.5	89.2037	-2.05	3.44998	99.6728
422	90.0927	-9.2	3.65873	99.9756	422	91.8167	-2.56	3.82605	99.6919	422	89.1323	11.13	5.29181	99.7434	422	89.8079	-5.89	2.28001	99.839	422	89.3013	-2.04	3.44968	99.6642
422.5	90.1665	-9.21	3.65873	99.9756	422.5	91.8472	-2.54	3.82615	99.6945	422.5	89.2063	11.15	5.29152	99.7378	422.5	89.8699	-5.87	2.27972	99.826	422.5	89.3841	-2.04	3.44958	99.6613
423	90.2488	-9.21	3.65883	99.9783	423	91.9313	-2.52	3.82615	99.6945	423	89.3105	11.16	5.29142	99.7359	423	89.9554	-5.86	2.27962	99.8216	423	89.4493	-2.03	3.44948	99.6584
423.5	90.3235	-9.21	3.65863	99.9728	423.5	92.0419	-2.51	3.82615	99.6945	423.5	89.4131	11.17	5.29112	99.7303	423.5	90.0412	-5.84	2.27942	99.8129	423.5	89.5482	-2.02	3.44948	99.6584
424	90.3924	-9.2	3.65883	99.9783	424	92.1367	-2.49	3.82625	99.6971	424	89.5049	11.18	5.29102	99.7284	424	90.1326	-5.82	2.27942	99.8129	424	89.6489	-2.01	3.44948	99.6584
424.5	90.4977	-9.2	3.65903	99.9837	424.5	92.2359	-2.47	3.82615	99.6945	424.5	89.5854	11.19	5.29102	99.7284	424.5	90.2065	-5.8	2.27932	99.8086	424.5	89.7305	-2	3.44948	99.6584
425	90.592	-9.2	3.65933	99.9919	425	92.3305	-2.45	3.82615	99.6945	425	89.6437	11.21	5.29092	99.7266	425	90.2842	-5.78	2.27912	99.7999	425	89.7878	-2	3.44938	99.6556
425.5	90.6853	-9.2	3.65933	99.9919	425.5	92.4037	-2.44	3.82615	99.6945	425.5	89.7446	11.22	5.29082	99.7247	425.5	90.3824	-5.76	2.27922	99.8042	425.5	89.8807	-1.99	3.44928	99.6527
426	90.7911	-9.2	3.65923	99.9891	426	92.4592	-2.42	3.82615	99.6945	426	89.852	11.24	5.29072	99.7228	426	90.4517	-5.75	2.27932	99.8086	426	89.9712	-1.98	3.44948	99.6584
426.5	90.8911	-9.2	3.65923	99.9891	426.5	92.5711	-2.4	3.82615	99.6945	426.5	89.9387	11.25	5.29092	99.7266	426.5	90.5216	-5.72	2.27932	99.8086	426.5	90.0787	-1.97	3.44978	99.667
427	90.9665	-9.19	3.65913	99.9864	427	92.6671	-2.38	3.82615	99.6945	427	90.0464	11.27	5.29112	99.7303	427	90.6242	-5.7	2.27962	99.8216	427	90.1808	-1.95	3.44998	99.6728
427.5	91.0228	-9.19	3.65913	99.9864	427.5	92.7641	-2.37	3.82615	99.6945	427.5	90.132	11.29	5.29142	99.7359	427.5	90.7141	-5.68	2.27991	99.8347	427.5	90.2769	-1.95	3.45047	99.6871
428	91.1258	-9.19	3.65903	99.9837	428	92.8701	-2.35	3.82635	99.6997	428	90.2054	11.3	5.29171	99.7415	428	90.8136	-5.65	2.28041	99.8564	428	90.3587	-1.94	3.45057	99.69
428.5	91.2068	-9.19	3.65903	99.9837	428.5	92.952	-2.34	3.82625	99.6971	428.5	90.2463	11.31	5.29181	99.7434	428.5	90.9309	-5.63	2.28041	99.8564	428.5	90.4151	-1.93	3.45057	99.69
429	91.2876	-9.19	3.65913	99.9864	429	93.0186	-2.32	3.82625	99.6971	429	90.3108	11.33	5.29171	99.7415	429	91.0186	-5.61	2.28041	99.8564	429	90.4842	-1.92	3.45047	99.6871
429.5	91.3651	-9.19	3.65903	99.9837	429.5	93.0721	-2.31	3.82625	99.6971	429.5	90.4123	11.35	5.29181	99.7434	429.5	91.0966	-5.58	2.28041	99.8564	429.5	90.5454	-1.91	3.45028	99.6814
430	91.4594	-9.19	3.65923	99.9891	430	93.1424	-2.3	3.82625	99.6971	430	90.5162	11.37	5.29162	99.7397	430	91.145	-5.56	2.28041	99.8564	430	90.6362	-1.9	3.44998	99.6728
430.5	91.5469	-9.19	3.65923	99.9891	430.5	93.2294	-2.29	3.82625	99.6971	430.5	90.6118	11.39	5.29142	99.7359	430.5	91.2379	-5.54	2.28011	99.8434	430.5	90.742	-1.88	3.44998	99.6728
431	91.6051	-9.19	3.65933	99.9919	431	93.3225	-2.27	3.82635	99.6997	431	90.7135	11.4	5.29142	99.7359	431	91.3113	-5.51	2.28011	99.8434	431	90.846	-1.87	3.44998	99.6728
431.5	91.7058	-9.18	3.65933	99.9919	431.5	93.4367	-2.26	3.82645	99.7023	431.5	90.7976	11.42	5.29132	99.7341	431.5	91.3777	-5.49	2.28001	99.839	431.5	90.9333	-1.86	3.44998	99.6728
432	91.7997	-9.18	3.65973	100.003	432	93.522	-2.25	3.82655	99.7049	432	90.8647	11.44	5.29132	99.7341	432	91.4886	-5.46	2.28001	99.839	432	91.0092	-1.85	3.45008	99.6757
432.5	91.8855	-9.18	3.66013	100.014	432.5	93.6019	-2.24	3.82655	99.7049	432.5	90.9479	11.46	5.29142	99.7359	432.5	91.589	-5.44	2.27991	99.8347	432.5	91.0704	-1.84	3.45018	99.6785
433	92.0015	-9.18	3.66022	100.016	433	93.6588	-2.23	3.82665	99.7075	433	91.046	11.48	5.29171	99.7415	433	91.6625	-5.41	2.28011	99.8434	433	91.1771	-1.82	3.45018	99.6785
433.5	92.1021	-9.17	3.66042	100.022	433.5	93.7539	-2.22	3.82675	99.7101	433.5	91.1446	11.5	5.29201	99.7472	433.5	91.7293	-5.39	2.28001	99.839	433.5	91.2793	-1.81	3.45008	99.6757
434	92.1885	-9.17	3.66022	100.016	434	93.8683	-2.21	3.82665	99.7075	434	91.233	11.53	5.29211	99.749	434	91.8182	-5.36	2.27991	99.8347	434	91.3713	-1.79	3.45008	99.6757
434.5	92.2436	-9.17	3.66022	100.016	434.5	93.9685	-2.2	3.82655	99.7049	434.5	91.3262	11.55	5.29211	99.749	434.5	91.9112	-5.34	2.27991	99.8347	434.5	91.4755	-1.78	3.45028	99.6814
435	92.3253	-9.17	3.66003	100.011	435	94.0661	-2.19	3.82665	99.7075	435	91.4058	11.57	5.29241	99.7546	435	92.0194	-5.31	2.28011	99.8434	435	91.5576	-1.76	3.45047	99.6871
435.5	92.4181	-9.17	3.65993	100.008	435.5	94.155	-2.18	3.82665	99.7075	435.5	91.4547	11.59	5.29271	99.7603	435.5	92.1177	-5.28	2.28031	99.8521	435.5	91.6275	-1.75	3.45087	99.6986
436	92.4841	-9.17	3.65973	100.003	436	94.2203	-2.18	3.82675	99.7101	436	91.5156	11.61	5.29311	99.7678	436	92.2145	-5.25	2.28061	99.8651	436	91.6601	-1.74	3.45097	99.7015
436.5	92.5711	-9.17	3.65963	100	436.5	94.2759	-2.17	3.82685	99.7126	436.5	91.6222	11.64	5.2935	99.7752	436.5	92.3017	-5.23	2.28091	99.8782	436.5	91.7433	-1.72	3.45097	99.7015
437	92.6735	-9.17	3.65973	100.003	437	94.3718	-2.17	3.82675	99.7101	437	91.7142	11.66	5.2935	99.7752	437	92.3649	-5.21	2.28091	99.8782	437	91.847	-1.7	3.45077	99.6957
437.5	92.7594	-9.17	3.65953	99.9973	437.5	94.4408	-2.17	3.82675	99.7101	437.5	91.8099	11.69	5.29341	99.7734	437.5	92.4179	-5.18	2.28081	99.8738	437.5	91.9411	-1.69	3.45077	99.6957
438	92.8306	-9.17	3.65953	99.9973	438	94.5266	-2.16	3.82665	99.7075	438	91.9124	11.72	5.2935	99.7752	438	92.4903	-5.16	2.28081	99.8738	438	92.0463	-1.67	3.45038	99.6842
438.5	92.9072	-9.16	3.65953	99.9973	438.5	94.6329	-2.16	3.82675	99.7101	438.5	92.0038	11.74	5.29321	99.7696	438.5	92.5818	-5.13	2.28051	99.8608	438.5	92.1433	-1.65	3.45008	99.6757
439	93.0056	-9.16	3.65943	99.9946	439	94.7207	-2.16	3.82675	99.7101	439	92.0933	11.77	5.29301	99.7659	439	92.6802	-5.11	2.28031	99.8521	439	92.2209	-1.64	3.44998	99.6728
439.5	93.1013	-9.16	3.65963	100	439.5	94.7921	-2.16	3.82665	99.7075	439.5	92.1578	11.79	5.29261	99.7584	439.5	92.784	-5.08	2.28001	99.839	439.5	92.2936	-1.62	3.44998	99.6728
440	93.2087	-9.15	3.66003	100.011	440	94.8642	-2.15	3.82655	99.7049	440	92.2496	11.82	5.29221	99.7509	440	92.8792	-5.06	2.28001	99.839	440	92.3762	-1.6	3.44998	99.6728
440.5	93.3045	-9.15	3.66022	100.016	440.5	94.9635	-2.15	3.82635	99.6997	440.5	92.3356	11.85	5.29201	99.7472	440.5	92.9545	-5.04	2.28001	99.839	440.5	92.4773	-1.59	3.44998	99.6728
441	93.3972	-9.15	3.66032	100.019	441	95.0532	-2.15	3.82645	99.7023	441	92.4197	11.88	5.29211	99.749	441	93.0097	-5.02	2.28001	99.839	441	92.5693	-1.57	3.44998	99.6728
441.5	93.4629	-9.15	3.66042	100.022	441.5	95.1604	-2.15	3.82655	99.7049	441.5	92.5198	11.9	5.29211	99.749	441.5	93.118	-5	2.28001	99.839	441.5	92.6575	-1.55	3.45008	99.6757
442	93.5191	-9.14	3.66022	100.016	442	95.2662	-2.15	3.82655	99.7049	442	92.5893	11.93	5.29221	99.7509	442	93.2171	-4.98	2.28011	99.8434	442	92.7515	-1.54	3.44998	99.6728
442.5	93.6104	-9.14	3.66013	100.014	442.5	95.35	-2.15	3.82655	99.7049	442.5	92.6657	11.96	5.29211	99.749	442.5	93.3065	-4.96	2.28001	99.839	442.5	92.8192	-1.52	3.45028	99.6814
443	93.6738	-9.14	3.66003	100.011	443	95.4183	-2.15	3.82645	99.7023	443	92.741	11.98	5.29221	99.7509	443	93.4066	-4.94	2.28011	99.8434	443	92.8719	-1.51	3.45047	99.6871
443.5	93.7665	-9.14	3.65973	100.003	443.5	95.4853	-2.16	3.82655	99.7049	443.5	92.8191	12.01	5.29251	99.7565	443.5	93.4964	-4.92	2.28041	99.8564	443.5	92.9404	-1.49	3.45077	99.6957
444	93.8788	-9.13	3.65983	100.005	444	95.5764	-2.16	3.82655	99.7049	444	92.9116	12.04	5.29281	99.7621	444	93.5686	-4.91	2.28061	99.8651	444	93.0465	-1.47	3.45107	99.7043
444.5	93.9712	-9.13	3.66003	100.011	444.5	95.6678	-2.16	3.82645	99.7023	444.5	93.0054	12.07	5.29311	99.7678	444.5	93.6218	-4.9	2.28091	99.8782	444.5	93.1418	-1.45	3.45117	99.7072
445	94.0448	-9.13	3.65993	100.008	445	95.7413	-2.16	3.82645	99.7023	445	93.0984	12.1	5.29321	99.7696	445	93.6811	-4.88	2.28101	99.8825	445	93.2385	-1.44	3.45107	99.7043
445.5	94.1107	-9.13	3.65993	100.008	445.5	95.8253	-2.17	3.82655	99.7049	445.5	93.2106	12.13	5.29311	99.7678	445.5	93.7866	-4.87	2.28101	99.8825	445.5	93.3389	-1.42	3.45097	99.7015
446	94.2082	-9.13	3.65983	100.005	446	95.9231	-2.17	3.82655	99.7049	446	93.3028	12.15	5.29321	99.7696	446	93.8843	-4.86	2.28111	99.8869	446	93.4326	-1.41	3.45077	99.6957
446.5	94.3102	-9.12	3.65973	100.003	446.5	95.987	-2.18	3.82675	99.7101	446.5	93.3836	12.18	5.29311	99.7678	446.5	93.9805	-4.84	2.28111	99.8869	446.5	93.5199	-1.39	3.45057	99.69
447	94.4087	-9.12	3.65983	100.005	447	96.0725	-2.18	3.82675	99.7101	447	93.4404	12.2	5.29291	99.764	447	94.0794	-4.83	2.28091	99.8782	447	93.5795	-1.38	3.45057	99.69
447.5	94.5122	-9.12	3.66003	100.011	447.5	96.1714	-2.18	3.82665	99.7075	447.5	93.5304	12.23	5.29261	99.7584	447.5	94.1645	-4.83	2.28091	99.8782	447.5	93.6767	-1.36	3.45038	99.6842
448	94.604	-9.11	3.66052	100.024	448	96.2611	-2.19	3.82635	99.6997	448	93.6217	12.25	5.29251	99.7565	448	94.2417	-4.82	2.28091	99.8782	448	93.7606	-1.35	3.45038	99.6842
448.5	94.6756	-9.11	3.66072	100.03	448.5	96.3614	-2.19	3.82635	99.6997	448.5	93.6892	12.28	5.29251	99.7565	448.5	94.3145	-4.81	2.28091	99.8782	448.5	93.8424	-1.34	3.45038	99.6842
449	94.7218	-9.11	3.66092	100.035	449	96.4621	-2.2	3.82635	99.6997	449	93.7802	12.3	5.29251	99.7565	449	94.4128	-4.81	2.28091	99.8782	449	93.9308	-1.33	3.45047	99.6871
449.5	94.8009	-9.11	3.66072	100.03	449.5	96.5499	-2.2	3.82635	99.6997	449.5	93.8804	12.33	5.29261	99.7584	449.5	94.5098	-4.8	2.28111	99.8869	449.5	94.0011	-1.31	3.45047	99.6871
450	94.8733	-9.11	3.66082	100.033	450	96.6112	-2.21	3.82625	99.6971	450	93.9604	12.35	5.29271	99.7603	450	94.5944	-4.8	2.28111	99.8869	450	94.0864	-1.3	3.45047	99.6871
450.5	94.9706	-9.11	3.66062	100.027	450.5	96.7062	-2.21	3.82635	99.6997	450.5	94.0208	12.37	5.29291	99.764	450.5	94.6943	-4.8	2.28121	99.8912	450.5	94.1595	-1.29	3.45057	99.69
451	95.0855	-9.1	3.66052	100.024	451	96.7967	-2.22	3.82625	99.6971	451	94.1108	12.39	5.29301	99.7659	451	94.776	-4.8	2.28111	99.8869	451	94.2365	-1.28	3.45087	99.6986
451.5	95.1763	-9.1	3.66052	100.024	451.5	96.8835	-2.22	3.82625	99.6971	451.5	94.2072	12.41	5.2933	99.7715	451.5	94.8262	-4.8	2.2814	99.8999	451.5	94.3358	-1.27	3.45107	99.7043
452	95.2613	-9.1	3.66062	100.027	452	96.9769	-2.23	3.82625	99.6971	452	94.3119	12.43	5.2937	99.779	452	94.8807	-4.8	2.2817	99.913	452	94.432	-1.26	3.45147	99.7159
452.5	95.3205	-9.1	3.66062	100.027	452.5	97.0474	-2.24	3.82625	99.6971	452.5	94.4139	12.45	5.2942	99.7884	452.5	94.9861	-4.8	2.2821	99.9304	452.5	94.5267	-1.25	3.45147	99.7159
453	95.4071	-9.1	3.66072	100.03	453	97.1139	-2.24	3.82625	99.6971	453	94.5128	12.47	5.2945	99.794	453	95.0799	-4.8	2.2822	99.9347	453	94.6384	-1.24	3.45147	99.7159
453.5	95.519	-9.09	3.66092	100.035	453.5	97.1817	-2.25	3.82635	99.6997	453.5	94.5981	12.49	5.2946	99.7959	453.5	95.1738	-4.8	2.2823	99.9391	453.5	94.7281	-1.23	3.45127	99.7101
454	95.6042	-9.09	3.66092	100.035	454	97.2769	-2.26	3.82655	99.7049	454	94.6579	12.5	5.2946	99.7959	454	95.2745	-4.8	2.2821	99.9304	454	94.8024	-1.23	3.45117	99.7072
454.5	95.7161	-9.09	3.66072	100.03	454.5	97.3707	-2.26	3.82675	99.7101	454.5	94.7233	12.52	5.2946	99.7959	454.5	95.3672	-4.81	2.2822	99.9347	454.5	94.8551	-1.22	3.45097	99.7015
455	95.8067	-9.08	3.66092	100.035	455	97.4631	-2.27	3.82665	99.7075	455	94.7983	12.53	5.2943	99.7903	455	95.4631	-4.81	2.2819	99.9217	455	94.9453	-1.22	3.45067	99.6929
455.5	95.8799	-9.08	3.66112	100.041	455.5	97.5667	-2.28	3.82665	99.7075	455.5	94.8754	12.54	5.294	99.7846	455.5	95.5318	-4.82	2.2818	99.9174	455.5	95.0396	-1.22	3.45057	99.69
456	95.9364	-9.08	3.66132	100.046	456	97.6658	-2.28	3.82665	99.7075	456	94.9815	12.56	5.2938	99.7808	456	95.6143	-4.82	2.2817	99.913	456	95.0942	-1.21	3.45047	99.6871
456.5	95.988	-9.08	3.66122	100.043	456.5	97.7468	-2.29	3.82675	99.7101	456.5	95.0833	12.57	5.2935	99.7752	456.5	95.7075	-4.83	2.2818	99.9174	456.5	95.2031	-1.21	3.45047	99.6871
457	96.0783	-9.08	3.66112	100.041	457	97.8174	-2.3	3.82675	99.7101	457	95.1728	12.58	5.2933	99.7715	457	95.7916	-4.84	2.2819	99.9217	457	95.3011	-1.21	3.45047	99.6871
457.5	96.1853	-9.08	3.66092	100.035	457.5	97.9042	-2.3	3.82685	99.7126	457.5	95.2522	12.58	5.2933	99.7715	457.5	95.8771	-4.85	2.2821	99.9304	457.5	95.3801	-1.2	3.45047	99.6871
458	96.2824	-9.07	3.66082	100.033	458	98.0063	-2.31	3.82675	99.7101	458	95.3071	12.59	5.29321	99.7696	458	95.9517	-4.86	2.2821	99.9304	458	95.4386	-1.2	3.45047	99.6871
458.5	96.3802	-9.07	3.66082	100.033	458.5	98.0909	-2.31	3.82675	99.7101	458.5	95.4107	12.6	5.29321	99.7696	458.5	96.0322	-4.87	2.2821	99.9304	458.5	95.5367	-1.2	3.45038	99.6842
459	96.4725	-9.07	3.66062	100.027	459	98.1871	-2.32	3.82675	99.7101	459	95.5206	12.61	5.29311	99.7678	459	96.1191	-4.88	2.2821	99.9304	459	95.6287	-1.2	3.45047	99.6871
459.5	96.5426	-9.07	3.66072	100.03	459.5	98.2768	-2.33	3.82675	99.7101	459.5	95.6079	12.61	5.29311	99.7678	459.5	96.1781	-4.89	2.2823	99.9391	459.5	95.7301	-1.2	3.45077	99.6957
460	96.6145	-9.06	3.66072	100.03	460	98.3341	-2.34	3.82685	99.7126	460	95.7104	12.62	5.29341	99.7734	460	96.2772	-4.9	2.2825	99.9478	460	95.8314	-1.19	3.45107	99.7043
460.5	96.7217	-9.06	3.66062	100.027	460.5	98.3725	-2.35	3.82685	99.7126	460.5	95.8006	12.62	5.2938	99.7808	460.5	96.3789	-4.91	2.2829	99.9652	460.5	95.9335	-1.19	3.45147	99.7159
461	96.8166	-9.06	3.66082	100.033	461	98.48	-2.35	3.82685	99.7126	461	95.8757	12.62	5.2941	99.7865	461	96.4639	-4.92	2.28319	99.9783	461	96.0142	-1.2	3.45147	99.7159
461.5	96.9105	-9.05	3.66092	100.035	461.5	98.5808	-2.36	3.82675	99.7101	461.5	95.9125	12.62	5.2944	99.7921	461.5	96.5744	-4.92	2.28309	99.9739	461.5	96.0716	-1.2	3.45147	99.7159
462	97.0091	-9.05	3.66082	100.033	462	98.6745	-2.36	3.82685	99.7126	462	95.9755	12.62	5.2943	99.7903	462	96.6774	-4.93	2.28309	99.9739	462	96.1393	-1.2	3.45137	99.713
462.5	97.0912	-9.05	3.66102	100.038	462.5	98.7808	-2.37	3.82695	99.7152	462.5	96.0787	12.62	5.2944	99.7921	462.5	96.7601	-4.95	2.28309	99.9739	462.5	96.2129	-1.2	3.45117	99.7072
463	97.1489	-9.05	3.66142	100.049	463	98.8701	-2.37	3.82695	99.7152	463	96.1775	12.62	5.2943	99.7903	463	96.8202	-4.96	2.28299	99.9696	463	96.296	-1.21	3.45097	99.7015
463.5	97.1861	-9.04	3.66162	100.054	463.5	98.9492	-2.38	3.82685	99.7126	463.5	96.279	12.62	5.2941	99.7865	463.5	96.8972	-4.97	2.2827	99.9565	463.5	96.4013	-1.21	3.45077	99.6957
464	97.2898	-9.04	3.66172	100.057	464	99.0079	-2.39	3.82685	99.7126	464	96.3861	12.62	5.2941	99.7865	464	96.9857	-4.98	2.2825	99.9478	464	96.5025	-1.21	3.45057	99.69
464.5	97.3929	-9.04	3.66172	100.057	464.5	99.1114	-2.39	3.82685	99.7126	464.5	96.4675	12.61	5.294	99.7846	464.5	97.0565	-5	2.2824	99.9435	464.5	96.5901	-1.21	3.45057	99.69
465	97.4845	-9.03	3.66152	100.052	465	99.2062	-2.4	3.82695	99.7152	465	96.5338	12.61	5.294	99.7846	465	97.1431	-5.01	2.2824	99.9435	465	96.6663	-1.22	3.45057	99.69
465.5	97.5908	-9.03	3.66142	100.049	465.5	99.3058	-2.4	3.82695	99.7152	465.5	96.618	12.6	5.294	99.7846	465.5	97.2454	-5.02	2.2825	99.9478	465.5	96.724	-1.22	3.45067	99.6929
466	97.6802	-9.03	3.66122	100.043	466	99.4003	-2.41	3.82705	99.7178	466	96.7168	12.6	5.294	99.7846	466	97.3367	-5.03	2.2827	99.9565	466	96.8304	-1.22	3.45067	99.6929
466.5	97.762	-9.02	3.66102	100.038	466.5	99.4877	-2.41	3.82695	99.7152	466.5	96.8119	12.59	5.2941	99.7865	466.5	97.4047	-5.05	2.2829	99.9652	466.5	96.9345	-1.23	3.45057	99.69
467	97.8316	-9.02	3.66092	100.035	467	99.5556	-2.42	3.82685	99.7126	467	96.9039	12.59	5.294	99.7846	467	97.4821	-5.06	2.2828	99.9608	467	97.0259	-1.23	3.45067	99.6929
467.5	97.9244	-9.02	3.66092	100.035	467.5	99.5955	-2.43	3.82685	99.7126	467.5	96.9982	12.58	5.294	99.7846	467.5	97.5792	-5.07	2.2829	99.9652	467.5	97.1297	-1.23	3.45087	99.6986
468	98.0245	-9.02	3.66092	100.035	468	99.6776	-2.43	3.82695	99.7152	468	97.0788	12.57	5.2942	99.7884	468	97.6762	-5.08	2.28309	99.9739	468	97.2175	-1.24	3.45107	99.7043
468.5	98.1132	-9.02	3.66102	100.038	468.5	99.7716	-2.44	3.82695	99.7152	468.5	97.1224	12.56	5.2946	99.7959	468.5	97.7821	-5.09	2.28349	99.9913	468.5	97.2921	-1.25	3.45147	99.7159
469	98.209	-9.01	3.66112	100.041	469	99.8725	-2.44	3.82695	99.7152	469	97.1801	12.55	5.2949	99.8015	469	97.8831	-5.1	2.28389	100.009	469	97.3261	-1.25	3.45147	99.7159
469.5	98.2991	-9.01	3.66092	100.035	469.5	99.9732	-2.45	3.82705	99.7178	469.5	97.2932	12.55	5.29519	99.8071	469.5	97.9743	-5.12	2.28389	100.009	469.5	97.4014	-1.26	3.45147	99.7159
470	98.3529	-9.01	3.66112	100.041	470	100.067	-2.45	3.82715	99.7204	470	97.3881	12.54	5.29519	99.8071	470	98.0472	-5.13	2.28389	100.009	470	97.5035	-1.26	3.45147	99.7159
470.5	98.4026	-9.01	3.66152	100.052	470.5	100.143	-2.46	3.82715	99.7204	470.5	97.4801	12.53	5.29509	99.8052	470.5	98.0957	-5.14	2.28389	100.009	470.5	97.5979	-1.27	3.45147	99.7159
471	98.4982	-9.01	3.66172	100.057	471	100.196	-2.47	3.82715	99.7204	471	97.5844	12.52	5.29499	99.8033	471	98.181	-5.16	2.28389	100.009	471	97.6972	-1.27	3.45107	99.7043
471.5	98.5935	-9	3.66181	100.06	471.5	100.299	-2.47	3.82705	99.7178	471.5	97.6797	12.51	5.2948	99.7996	471.5	98.2446	-5.17	2.28349	99.9913	471.5	97.802	-1.27	3.45087	99.6986
472	98.6921	-9	3.66191	100.062	472	100.399	-2.48	3.82695	99.7152	472	97.7702	12.5	5.2945	99.794	472	98.3453	-5.18	2.28339	99.9869	472	97.8785	-1.28	3.45067	99.6929
472.5	98.7944	-9	3.66181	100.06	472.5	100.492	-2.48	3.82685	99.7126	472.5	97.8294	12.49	5.2945	99.794	472.5	98.4525	-5.2	2.28309	99.9739	472.5	97.951	-1.29	3.45057	99.69
473	98.8846	-9	3.66181	100.06	473	100.598	-2.48	3.82685	99.7126	473	97.9212	12.48	5.2943	99.7903	473	98.5491	-5.21	2.2829	99.9652	473	98.0388	-1.29	3.45047	99.6871
473.5	98.9762	-9	3.66172	100.057	473.5	100.679	-2.49	3.82705	99.7178	473.5	98.0155	12.47	5.2943	99.7903	473.5	98.6404	-5.22	2.2828	99.9608	473.5	98.1319	-1.3	3.45057	99.69
474	99.0537	-9	3.66152	100.052	474	100.749	-2.5	3.82715	99.7204	474	98.0979	12.46	5.2944	99.7921	474	98.7037	-5.24	2.2829	99.9652	474	98.2288	-1.3	3.45047	99.6871
474.5	99.1305	-8.99	3.66132	100.046	474.5	100.803	-2.5	3.82725	99.723	474.5	98.1856	12.45	5.2945	99.794	474.5	98.7811	-5.25	2.2828	99.9608	474.5	98.3181	-1.31	3.45038	99.6842
475	99.2272	-8.99	3.66122	100.043	475	100.884	-2.51	3.82715	99.7204	475	98.2561	12.44	5.2945	99.794	475	98.8925	-5.26	2.2828	99.9608	475	98.4137	-1.31	3.45038	99.6842
475.5	99.3153	-8.99	3.66122	100.043	475.5	100.958	-2.51	3.82695	99.7152	475.5	98.3457	12.43	5.2945	99.794	475.5	98.9859	-5.27	2.2827	99.9565	475.5	98.4846	-1.32	3.45047	99.6871
476	99.4019	-8.99	3.66122	100.043	476	101.051	-2.51	3.82675	99.7101	476	98.4162	12.42	5.2946	99.7959	476	99.0803	-5.28	2.28299	99.9696	476	98.5357	-1.32	3.45067	99.6929
476.5	99.4892	-8.99	3.66132	100.046	476.5	101.165	-2.52	3.82675	99.7101	476.5	98.4937	12.41	5.2948	99.7996	476.5	99.1786	-5.29	2.28319	99.9783	476.5	98.5983	-1.33	3.45097	99.7015
477	99.549	-8.99	3.66112	100.041	477	101.251	-2.52	3.82675	99.7101	477	98.5935	12.4	5.29519	99.8071	477	99.2611	-5.31	2.28349	99.9913	477	98.7099	-1.33	3.45117	99.7072
477.5	99.6258	-8.99	3.66112	100.041	477.5	101.33	-2.53	3.82675	99.7101	477.5	98.6962	12.39	5.29559	99.8146	477.5	99.3234	-5.32	2.28369	100	477.5	98.801	-1.34	3.45117	99.7072
478	99.6944	-8.98	3.66142	100.049	478	101.393	-2.53	3.82675	99.7101	478	98.7838	12.38	5.29579	99.8183	478	99.3577	-5.33	2.28369	100	478	98.9015	-1.34	3.45117	99.7072
478.5	99.7957	-8.98	3.66162	100.054	478.5	101.488	-2.53	3.82675	99.7101	478.5	98.8944	12.37	5.29579	99.8183	478.5	99.4508	-5.34	2.28349	99.9913	478.5	99.0089	-1.34	3.45107	99.7043
479	99.8927	-8.98	3.66181	100.06	479	101.586	-2.54	3.82675	99.7101	479	98.982	12.36	5.29579	99.8183	479	99.5593	-5.35	2.28349	99.9913	479	99.0898	-1.35	3.45087	99.6986
479.5	99.9835	-8.98	3.66172	100.057	479.5	101.696	-2.54	3.82675	99.7101	479.5	99.0678	12.35	5.29569	99.8165	479.5	99.651	-5.36	2.28339	99.9869	479.5	99.1876	-1.35	3.45057	99.69
480	100.081	-8.97	3.66162	100.054	480	101.789	-2.54	3.82655	99.7049	480	99.1197	12.33	5.29559	99.8146	480	99.7546	-5.37	2.28309	99.9739	480	99.2444	-1.36	3.45047	99.6871
480.5	100.185	-8.97	3.66142	100.049	480.5	101.881	-2.55	3.82645	99.7023	480.5	99.2157	12.32	5.29539	99.8108	480.5	99.8477	-5.39	2.28309	99.9739	480.5	99.3381	-1.36	3.45038	99.6842
481	100.261	-8.97	3.66132	100.046	481	101.945	-2.55	3.82635	99.6997	481	99.3016	12.31	5.29509	99.8052	481	99.9207	-5.4	2.2829	99.9652	481	99.4297	-1.37	3.45047	99.6871
481.5	100.321	-8.97	3.66122	100.043	481.5	102.004	-2.55	3.82635	99.6997	481.5	99.3639	12.3	5.29499	99.8033	481.5	99.9846	-5.41	2.2829	99.9652	481.5	99.5136	-1.38	3.45038	99.6842
482	100.417	-8.97	3.66082	100.033	482	102.101	-2.56	3.82645	99.7023	482	99.4608	12.29	5.29499	99.8033	482	100.088	-5.42	2.2827	99.9565	482	99.5999	-1.38	3.45038	99.6842
482.5	100.502	-8.96	3.66082	100.033	482.5	102.176	-2.56	3.82665	99.7075	482.5	99.5601	12.28	5.29499	99.8033	482.5	100.181	-5.43	2.2827	99.9565	482.5	99.6652	-1.39	3.45028	99.6814
483	100.589	-8.96	3.66072	100.03	483	102.251	-2.57	3.82665	99.7075	483	99.6411	12.26	5.29499	99.8033	483	100.267	-5.44	2.2828	99.9608	483	99.7469	-1.39	3.45028	99.6814
483.5	100.666	-8.96	3.66052	100.024	483.5	102.348	-2.57	3.82675	99.7101	483.5	99.6992	12.25	5.2949	99.8015	483.5	100.364	-5.45	2.2827	99.9565	483.5	99.8186	-1.4	3.45028	99.6814
484	100.742	-8.96	3.66062	100.027	484	102.44	-2.57	3.82665	99.7075	484	99.7906	12.24	5.2949	99.8015	484	100.449	-5.46	2.2827	99.9565	484	99.896	-1.4	3.45057	99.69
484.5	100.833	-8.96	3.66052	100.024	484.5	102.511	-2.58	3.82665	99.7075	484.5	99.8842	12.23	5.29499	99.8033	484.5	100.515	-5.47	2.2829	99.9652	484.5	100.005	-1.4	3.45087	99.6986
485	100.891	-8.96	3.66022	100.016	485	102.581	-2.58	3.82665	99.7075	485	99.9827	12.22	5.29519	99.8071	485	100.562	-5.49	2.28319	99.9783	485	100.096	-1.41	3.45147	99.7159
485.5	100.989	-8.96	3.66032	100.019	485.5	102.686	-2.58	3.82665	99.7075	485.5	100.09	12.21	5.29549	99.8127	485.5	100.642	-5.49	2.28349	99.9913	485.5	100.184	-1.41	3.45157	99.7187
486	101.086	-8.95	3.66062	100.027	486	102.772	-2.58	3.82665	99.7075	486	100.185	12.2	5.29579	99.8183	486	100.741	-5.5	2.28349	99.9913	486	100.292	-1.42	3.45167	99.7216
486.5	101.171	-8.95	3.66082	100.033	486.5	102.876	-2.58	3.82665	99.7075	486.5	100.268	12.19	5.29569	99.8165	486.5	100.837	-5.51	2.28349	99.9913	486.5	100.379	-1.42	3.45147	99.7159
487	101.275	-8.95	3.66082	100.033	487	102.985	-2.59	3.82675	99.7101	487	100.325	12.18	5.29559	99.8146	487	100.94	-5.52	2.28339	99.9869	487	100.461	-1.43	3.45147	99.7159
487.5	101.382	-8.94	3.66082	100.033	487.5	103.066	-2.59	3.82675	99.7101	487.5	100.389	12.17	5.29559	99.8146	487.5	101.034	-5.53	2.28339	99.9869	487.5	100.515	-1.43	3.45127	99.7101
488	101.462	-8.94	3.66062	100.027	488	103.136	-2.59	3.82665	99.7075	488	100.467	12.15	5.29529	99.809	488	101.125	-5.54	2.28319	99.9783	488	100.605	-1.44	3.45127	99.7101
488.5	101.52	-8.94	3.66062	100.027	488.5	103.21	-2.59	3.82675	99.7101	488.5	100.547	12.14	5.2949	99.8015	488.5	101.211	-5.55	2.28319	99.9783	488.5	100.696	-1.44	3.45117	99.7072
489	101.599	-8.94	3.66042	100.022	489	103.298	-2.6	3.82675	99.7101	489	100.644	12.14	5.29469	99.7977	489	101.267	-5.56	2.2829	99.9652	489	100.76	-1.45	3.45127	99.7101
489.5	101.687	-8.94	3.66032	100.019	489.5	103.385	-2.6	3.82645	99.7023	489.5	100.754	12.13	5.2944	99.7921	489.5	101.368	-5.56	2.2829	99.9652	489.5	100.859	-1.45	3.45127	99.7101
490	101.766	-8.94	3.66022	100.016	490	103.475	-2.6	3.82645	99.7023	490	100.839	12.11	5.2944	99.7921	490	101.458	-5.57	2.2828	99.9608	490	100.961	-1.45	3.45147	99.7159
490.5	101.842	-8.94	3.66013	100.014	490.5	103.544	-2.6	3.82645	99.7023	490.5	100.917	12.1	5.2943	99.7903	490.5	101.544	-5.58	2.2829	99.9652	490.5	101.034	-1.46	3.45137	99.713
491	101.939	-8.94	3.66013	100.014	491	103.629	-2.61	3.82645	99.7023	491	100.97	12.09	5.2943	99.7903	491	101.633	-5.59	2.2829	99.9652	491	101.094	-1.46	3.45137	99.713
491.5	102.031	-8.93	3.66032	100.019	491.5	103.702	-2.61	3.82645	99.7023	491.5	101.073	12.08	5.2942	99.7884	491.5	101.696	-5.6	2.2829	99.9652	491.5	101.187	-1.47	3.45137	99.713
492	102.1	-8.93	3.66032	100.019	492	103.783	-2.61	3.82645	99.7023	492	101.174	12.07	5.294	99.7846	492	101.774	-5.61	2.2829	99.9652	492	101.284	-1.47	3.45147	99.7159
492.5	102.177	-8.93	3.66022	100.016	492.5	103.875	-2.61	3.82655	99.7049	492.5	101.265	12.06	5.294	99.7846	492.5	101.844	-5.62	2.28309	99.9739	492.5	101.382	-1.47	3.45177	99.7244
493	102.274	-8.93	3.66022	100.016	493	103.97	-2.61	3.82655	99.7049	493	101.373	12.06	5.294	99.7846	493	101.931	-5.62	2.28329	99.9826	493	101.488	-1.47	3.45207	99.7331
493.5	102.37	-8.93	3.66042	100.022	493.5	104.07	-2.62	3.82645	99.7023	493.5	101.456	12.05	5.2943	99.7903	493.5	102.032	-5.63	2.28359	99.9957	493.5	101.582	-1.48	3.45236	99.7417
494	102.474	-8.92	3.66072	100.03	494	104.166	-2.62	3.82635	99.6997	494	101.531	12.04	5.2946	99.7959	494	102.118	-5.64	2.28359	99.9957	494	101.662	-1.48	3.45226	99.7388
494.5	102.577	-8.92	3.66072	100.03	494.5	104.261	-2.62	3.82625	99.6971	494.5	101.575	12.02	5.29469	99.7977	494.5	102.219	-5.64	2.28349	99.9913	494.5	101.722	-1.49	3.45216	99.7359
495	102.661	-8.92	3.66082	100.033	495	104.32	-2.62	3.82635	99.6997	495	101.637	12.01	5.29469	99.7977	495	102.326	-5.65	2.28339	99.9869	495	101.793	-1.49	3.45197	99.7302
495.5	102.73	-8.92	3.66082	100.033	495.5	104.408	-2.62	3.82655	99.7049	495.5	101.734	12.01	5.2946	99.7959	495.5	102.409	-5.65	2.28339	99.9869	495.5	101.864	-1.5	3.45167	99.7216
496	102.789	-8.92	3.66082	100.033	496	104.504	-2.62	3.82675	99.7101	496	101.835	12	5.2946	99.7959	496	102.478	-5.66	2.28309	99.9739	496	101.944	-1.5	3.45137	99.713
496.5	102.884	-8.92	3.66072	100.03	496.5	104.586	-2.63	3.82685	99.7126	496.5	101.929	11.99	5.2943	99.7903	496.5	102.546	-5.67	2.2829	99.9652	496.5	102.055	-1.5	3.45127	99.7101
497	102.952	-8.92	3.66072	100.03	497	104.684	-2.63	3.82705	99.7178	497	102.03	11.98	5.294	99.7846	497	102.639	-5.67	2.2828	99.9608	497	102.151	-1.5	3.45097	99.7015
497.5	103.028	-8.92	3.66062	100.027	497.5	104.768	-2.63	3.82715	99.7204	497.5	102.117	11.98	5.2938	99.7808	497.5	102.731	-5.68	2.2826	99.9521	497.5	102.236	-1.51	3.45087	99.6986
498	103.139	-8.92	3.66082	100.033	498	104.821	-2.63	3.82715	99.7204	498	102.186	11.96	5.2937	99.779	498	102.794	-5.69	2.2827	99.9565	498	102.309	-1.51	3.45067	99.6929
498.5	103.235	-8.92	3.66082	100.033	498.5	104.883	-2.64	3.82725	99.723	498.5	102.27	11.96	5.2937	99.779	498.5	102.884	-5.69	2.2826	99.9521	498.5	102.368	-1.51	3.45067	99.6929
499	103.309	-8.91	3.66092	100.035	499	104.978	-2.64	3.82715	99.7204	499	102.367	11.95	5.2937	99.779	499	102.986	-5.7	2.2826	99.9521	499	102.471	-1.52	3.45057	99.69
499.5	103.363	-8.91	3.66112	100.041	499.5	105.074	-2.64	3.82715	99.7204	499.5	102.46	11.94	5.2938	99.7808	499.5	103.059	-5.71	2.2827	99.9565	499.5	102.579	-1.52	3.45047	99.6871
500	103.457	-8.91	3.66122	100.043	500	105.165	-2.64	3.82725	99.723	500	102.548	11.94	5.2937	99.779	500	103.116	-5.71	2.2826	99.9521	500	102.672	-1.52	3.45057	99.69
500.5	103.553	-8.91	3.66132	100.046	500.5	105.263	-2.64	3.82745	99.7282	500.5	102.642	11.93	5.2937	99.779	500.5	103.218	-5.71	2.2828	99.9608	500.5	102.774	-1.52	3.45067	99.6929
501	103.659	-8.91	3.66181	100.06	501	105.361	-2.64	3.82765	99.7334	501	102.72	11.92	5.2939	99.7827	501	103.31	-5.72	2.28309	99.9739	501	102.861	-1.52	3.45097	99.7015
501.5	103.765	-8.9	3.66231	100.073	501.5	105.438	-2.64	3.82765	99.7334	501.5	102.765	11.91	5.2941	99.7865	501.5	103.408	-5.72	2.28339	99.9869	501.5	102.929	-1.53	3.45127	99.7101
502	103.861	-8.9	3.66251	100.079	502	105.511	-2.64	3.82745	99.7282	502	102.827	11.9	5.2944	99.7921	502	103.521	-5.73	2.28379	100.004	502	102.97	-1.53	3.45127	99.7101
502.5	103.932	-8.9	3.66251	100.079	502.5	105.599	-2.64	3.82735	99.7256	502.5	102.933	11.9	5.29469	99.7977	502.5	103.617	-5.73	2.28389	100.009	502.5	103.037	-1.53	3.45127	99.7101
503	103.987	-8.9	3.66251	100.079	503	105.694	-2.64	3.82745	99.7282	503	103.027	11.89	5.2948	99.7996	503	103.694	-5.73	2.28389	100.009	503	103.142	-1.53	3.45117	99.7072
503.5	104.069	-8.9	3.66251	100.079	503.5	105.781	-2.64	3.82735	99.7256	503.5	103.122	11.89	5.29469	99.7977	503.5	103.744	-5.74	2.28369	100	503.5	103.239	-1.54	3.45097	99.7015
504	104.131	-8.9	3.66231	100.073	504	105.882	-2.64	3.82735	99.7256	504	103.226	11.88	5.2946	99.7959	504	103.826	-5.75	2.28359	99.9957	504	103.339	-1.54	3.45077	99.6957
504.5	104.22	-8.9	3.66201	100.065	504.5	105.972	-2.64	3.82725	99.723	504.5	103.314	11.87	5.2945	99.794	504.5	103.899	-5.75	2.28329	99.9826	504.5	103.436	-1.54	3.45077	99.6957
505	104.332	-8.9	3.66181	100.06	505	106.035	-2.64	3.82725	99.723	505	103.408	11.87	5.2942	99.7884	505	103.978	-5.76	2.28319	99.9783	505	103.515	-1.54	3.45067	99.6929
505.5	104.419	-8.9	3.66181	100.06	505.5	106.061	-2.65	3.82735	99.7256	505.5	103.467	11.86	5.294	99.7846	505.5	104.079	-5.76	2.28309	99.9739	505.5	103.583	-1.54	3.45067	99.6929
506	104.508	-8.9	3.66181	100.06	506	106.154	-2.65	3.82745	99.7282	506	103.558	11.85	5.2939	99.7827	506	104.183	-5.76	2.28299	99.9696	506	103.674	-1.55	3.45057	99.69
506.5	104.571	-8.9	3.66181	100.06	506.5	106.258	-2.65	3.82745	99.7282	506.5	103.647	11.85	5.2938	99.7808	506.5	104.27	-5.77	2.28299	99.9696	506.5	103.767	-1.55	3.45057	99.69
507	104.651	-8.89	3.66181	100.06	507	106.352	-2.64	3.82735	99.7256	507	103.736	11.84	5.2938	99.7808	507	104.341	-5.77	2.28309	99.9739	507	103.86	-1.55	3.45057	99.69
507.5	104.759	-8.89	3.66172	100.057	507.5	106.459	-2.64	3.82725	99.723	507.5	103.823	11.84	5.2939	99.7827	507.5	104.409	-5.77	2.28309	99.9739	507.5	103.955	-1.55	3.45047	99.6871
508	104.851	-8.89	3.66152	100.052	508	106.552	-2.64	3.82715	99.7204	508	103.892	11.83	5.2938	99.7808	508	104.508	-5.78	2.28319	99.9783	508	104.044	-1.55	3.45047	99.6871
508.5	104.959	-8.89	3.66181	100.06	508.5	106.624	-2.65	3.82715	99.7204	508.5	103.971	11.82	5.2937	99.779	508.5	104.614	-5.78	2.28319	99.9783	508.5	104.119	-1.56	3.45077	99.6957
509	105.052	-8.89	3.66201	100.065	509	106.683	-2.65	3.82725	99.723	509	104.053	11.82	5.2937	99.779	509	104.708	-5.78	2.28349	99.9913	509	104.164	-1.56	3.45097	99.7015
509.5	105.127	-8.89	3.66231	100.073	509.5	106.791	-2.65	3.82715	99.7204	509.5	104.121	11.81	5.294	99.7846	509.5	104.81	-5.78	2.28379	100.004	509.5	104.229	-1.56	3.45127	99.7101
510	105.191	-8.89	3.66241	100.076	510	106.885	-2.65	3.82715	99.7204	510	104.22	11.81	5.2943	99.7903	510	104.895	-5.79	2.28419	100.022	510	104.336	-1.56	3.45137	99.713
510.5	105.244	-8.89	3.66241	100.076	510.5	106.982	-2.64	3.82715	99.7204	510.5	104.314	11.8	5.2945	99.794	510.5	104.966	-5.79	2.28439	100.03	510.5	104.43	-1.56	3.45137	99.713
511	105.318	-8.89	3.66231	100.073	511	107.086	-2.64	3.82715	99.7204	511	104.404	11.8	5.2945	99.794	511	105.011	-5.8	2.28449	100.035	511	104.526	-1.56	3.45117	99.7072
511.5	105.415	-8.88	3.66211	100.068	511.5	107.172	-2.64	3.82715	99.7204	511.5	104.517	11.8	5.2945	99.794	511.5	105.077	-5.8	2.28429	100.026	511.5	104.628	-1.56	3.45107	99.7043
512	105.522	-8.88	3.66181	100.06	512	107.235	-2.65	3.82705	99.7178	512	104.606	11.79	5.2943	99.7903	512	105.175	-5.8	2.28429	100.026	512	104.718	-1.56	3.45077	99.6957
512.5	105.622	-8.88	3.66152	100.052	512.5	107.282	-2.65	3.82695	99.7152	512.5	104.69	11.78	5.2942	99.7884	512.5	105.269	-5.81	2.28409	100.017	512.5	104.813	-1.56	3.45047	99.6871
513	105.709	-8.88	3.66142	100.049	513	107.356	-2.65	3.82685	99.7126	513	104.748	11.78	5.294	99.7846	513	105.376	-5.81	2.28399	100.013	513	104.868	-1.57	3.45038	99.6842
513.5	105.779	-8.88	3.66142	100.049	513.5	107.448	-2.65	3.82685	99.7126	513.5	104.833	11.77	5.2938	99.7808	513.5	105.468	-5.81	2.28379	100.004	513.5	104.968	-1.57	3.45018	99.6785
514	105.842	-8.88	3.66132	100.046	514	107.555	-2.65	3.82675	99.7101	514	104.919	11.77	5.2937	99.779	514	105.552	-5.81	2.28369	100	514	105.052	-1.57	3.45028	99.6814
514.5	105.958	-8.87	3.66132	100.046	514.5	107.657	-2.64	3.82675	99.7101	514.5	104.983	11.76	5.2937	99.779	514.5	105.611	-5.82	2.28369	100	514.5	105.135	-1.57	3.45028	99.6814
515	106.047	-8.87	3.66132	100.046	515	107.745	-2.65	3.82665	99.7075	515	105.076	11.76	5.2937	99.779	515	105.704	-5.82	2.28359	99.9957	515	105.229	-1.57	3.45028	99.6814
515.5	106.144	-8.87	3.66112	100.041	515.5	107.822	-2.65	3.82665	99.7075	515.5	105.179	11.75	5.2937	99.779	515.5	105.803	-5.82	2.28359	99.9957	515.5	105.293	-1.57	3.45028	99.6814
516	106.241	-8.87	3.66112	100.041	516	107.883	-2.65	3.82655	99.7049	516	105.261	11.75	5.2936	99.7771	516	105.9	-5.82	2.28359	99.9957	516	105.377	-1.57	3.45028	99.6814
516.5	106.321	-8.87	3.66132	100.046	516.5	107.978	-2.65	3.82665	99.7075	516.5	105.324	11.74	5.2936	99.7771	516.5	105.992	-5.82	2.28359	99.9957	516.5	105.447	-1.58	3.45028	99.6814
517	106.393	-8.87	3.66181	100.06	517	108.08	-2.64	3.82665	99.7075	517	105.412	11.74	5.2937	99.779	517	106.085	-5.82	2.28369	100	517	105.523	-1.58	3.45047	99.6871
517.5	106.417	-8.87	3.66191	100.062	517.5	108.178	-2.64	3.82665	99.7075	517.5	105.502	11.74	5.2939	99.7827	517.5	106.162	-5.83	2.28399	100.013	517.5	105.628	-1.58	3.45077	99.6957
518	106.514	-8.87	3.66201	100.065	518	108.282	-2.64	3.82675	99.7101	518	105.604	11.74	5.2942	99.7884	518	106.208	-5.83	2.28439	100.03	518	105.723	-1.58	3.45117	99.7072
518.5	106.618	-8.86	3.66201	100.065	518.5	108.372	-2.64	3.82685	99.7126	518.5	105.71	11.73	5.29469	99.7977	518.5	106.26	-5.83	2.28458	100.039	518.5	105.811	-1.58	3.45117	99.7072
519	106.709	-8.86	3.66211	100.068	519	108.437	-2.64	3.82675	99.7101	519	105.809	11.73	5.29499	99.8033	519	106.373	-5.84	2.28458	100.039	519	105.921	-1.57	3.45107	99.7043
519.5	106.815	-8.86	3.66191	100.062	519.5	108.495	-2.64	3.82665	99.7075	519.5	105.888	11.73	5.29519	99.8071	519.5	106.468	-5.84	2.28449	100.035	519.5	106.015	-1.58	3.45107	99.7043
520	106.908	-8.86	3.66181	100.06	520	108.584	-2.64	3.82675	99.7101	520	105.948	11.72	5.29509	99.8052	520	106.557	-5.84	2.28439	100.03	520	106.09	-1.58	3.45097	99.7015
520.5	106.987	-8.86	3.66152	100.052	520.5	108.653	-2.64	3.82675	99.7101	520.5	106.018	11.72	5.29509	99.8052	520.5	106.669	-5.84	2.28429	100.026	520.5	106.142	-1.58	3.45067	99.6929
521	107.045	-8.86	3.66152	100.052	521	108.745	-2.64	3.82675	99.7101	521	106.089	11.71	5.2948	99.7996	521	106.753	-5.84	2.28399	100.013	521	106.239	-1.58	3.45047	99.6871
521.5	107.15	-8.86	3.66152	100.052	521.5	108.852	-2.64	3.82665	99.7075	521.5	106.171	11.71	5.2945	99.794	521.5	106.839	-5.84	2.28389	100.009	521.5	106.327	-1.58	3.45028	99.6814
522	107.246	-8.85	3.66162	100.054	522	108.94	-2.64	3.82675	99.7101	522	106.267	11.71	5.2944	99.7921	522	106.904	-5.85	2.28359	99.9957	522	106.389	-1.58	3.45028	99.6814
522.5	107.336	-8.85	3.66162	100.054	522.5	109.014	-2.64	3.82665	99.7075	522.5	106.374	11.71	5.2942	99.7884	522.5	106.994	-5.85	2.28359	99.9957	522.5	106.485	-1.58	3.45038	99.6842
523	107.431	-8.85	3.66162	100.054	523	109.078	-2.64	3.82675	99.7101	523	106.461	11.7	5.2942	99.7884	523	107.087	-5.85	2.28359	99.9957	523	106.581	-1.58	3.45038	99.6842
523.5	107.52	-8.85	3.66152	100.052	523.5	109.178	-2.64	3.82665	99.7075	523.5	106.546	11.7	5.2942	99.7884	523.5	107.18	-5.85	2.28379	100.004	523.5	106.666	-1.58	3.45038	99.6842
524	107.585	-8.85	3.66162	100.054	524	109.269	-2.64	3.82655	99.7049	524	106.597	11.7	5.2941	99.7865	524	107.277	-5.85	2.28369	100	524	106.728	-1.59	3.45028	99.6814
524.5	107.622	-8.85	3.66191	100.062	524.5	109.378	-2.63	3.82635	99.6997	524.5	106.7	11.69	5.294	99.7846	524.5	107.35	-5.85	2.28369	100	524.5	106.822	-1.59	3.45028	99.6814
525	107.711	-8.85	3.66201	100.065	525	109.479	-2.63	3.82635	99.6997	525	106.805	11.69	5.2938	99.7808	525	107.408	-5.85	2.28379	100.004	525	106.913	-1.58	3.45047	99.6871
525.5	107.816	-8.85	3.66201	100.065	525.5	109.561	-2.63	3.82635	99.6997	525.5	106.902	11.69	5.2938	99.7808	525.5	107.482	-5.86	2.28399	100.013	525.5	107.01	-1.58	3.45067	99.6929
526	107.911	-8.85	3.66201	100.065	526	109.632	-2.63	3.82655	99.7049	526	107.003	11.69	5.2937	99.779	526	107.563	-5.85	2.28429	100.026	526	107.115	-1.58	3.45097	99.7015
526.5	108.008	-8.85	3.66181	100.06	526.5	109.696	-2.63	3.82645	99.7023	526.5	107.09	11.69	5.2938	99.7808	526.5	107.661	-5.85	2.28458	100.039	526.5	107.217	-1.58	3.45097	99.7015
527	108.099	-8.84	3.66181	100.06	527	109.787	-2.63	3.82655	99.7049	527	107.154	11.68	5.294	99.7846	527	107.757	-5.86	2.28468	100.044	527	107.299	-1.58	3.45087	99.6986
527.5	108.182	-8.84	3.66162	100.054	527.5	109.87	-2.63	3.82655	99.7049	527.5	107.205	11.68	5.2941	99.7865	527.5	107.855	-5.85	2.28468	100.044	527.5	107.353	-1.59	3.45077	99.6957
528	108.266	-8.84	3.66132	100.046	528	109.941	-2.63	3.82645	99.7023	528	107.266	11.68	5.2942	99.7884	528	107.953	-5.85	2.28468	100.044	528	107.426	-1.58	3.45057	99.69
528.5	108.338	-8.84	3.66142	100.049	528.5	110.033	-2.63	3.82645	99.7023	528.5	107.37	11.68	5.294	99.7846	528.5	108.053	-5.86	2.28458	100.039	528.5	107.5	-1.59	3.45028	99.6814
529	108.441	-8.84	3.66142	100.049	529	110.12	-2.63	3.82625	99.6971	529	107.465	11.67	5.2939	99.7827	529	108.127	-5.86	2.28419	100.022	529	107.581	-1.59	3.45008	99.6757
529.5	108.528	-8.84	3.66132	100.046	529.5	110.185	-2.63	3.82625	99.6971	529.5	107.565	11.67	5.2935	99.7752	529.5	108.195	-5.86	2.28399	100.013	529.5	107.684	-1.58	3.45008	99.6757
530	108.614	-8.84	3.66132	100.046	530	110.26	-2.63	3.82625	99.6971	530	107.668	11.67	5.2933	99.7715	530	108.286	-5.86	2.28369	100	530	107.787	-1.58	3.44988	99.6699
530.5	108.712	-8.84	3.66132	100.046	530.5	110.363	-2.63	3.82635	99.6997	530.5	107.749	11.67	5.2933	99.7715	530.5	108.375	-5.86	2.28349	99.9913	530.5	107.875	-1.59	3.44978	99.667
531	108.778	-8.84	3.66122	100.043	531	110.456	-2.63	3.82645	99.7023	531	107.82	11.66	5.29321	99.7696	531	108.45	-5.86	2.28349	99.9913	531	107.95	-1.59	3.44978	99.667
531.5	108.836	-8.84	3.66122	100.043	531.5	110.553	-2.63	3.82645	99.7023	531.5	107.903	11.66	5.29321	99.7696	531.5	108.527	-5.86	2.28349	99.9913	531.5	108.01	-1.59	3.44988	99.6699
532	108.905	-8.84	3.66162	100.054	532	110.657	-2.63	3.82655	99.7049	532	108.004	11.66	5.2933	99.7715	532	108.619	-5.86	2.28339	99.9869	532	108.113	-1.59	3.44978	99.667
532.5	109.006	-8.83	3.66201	100.065	532.5	110.742	-2.63	3.82655	99.7049	532.5	108.096	11.66	5.2933	99.7715	532.5	108.709	-5.87	2.28329	99.9826	532.5	108.216	-1.59	3.44978	99.667
533	109.108	-8.83	3.66211	100.068	533	110.804	-2.63	3.82655	99.7049	533	108.184	11.66	5.29341	99.7734	533	108.768	-5.87	2.28329	99.9826	533	108.308	-1.58	3.44998	99.6728
533.5	109.205	-8.83	3.66211	100.068	533.5	110.889	-2.63	3.82645	99.7023	533.5	108.282	11.66	5.2933	99.7715	533.5	108.864	-5.87	2.28339	99.9869	533.5	108.41	-1.58	3.45038	99.6842
534	109.298	-8.83	3.66201	100.065	534	110.977	-2.62	3.82655	99.7049	534	108.361	11.66	5.2936	99.7771	534	108.957	-5.87	2.28349	99.9913	534	108.495	-1.58	3.45067	99.6929
534.5	109.392	-8.83	3.66211	100.068	534.5	111.064	-2.62	3.82665	99.7075	534.5	108.408	11.65	5.2937	99.779	534.5	109.049	-5.87	2.28379	100.004	534.5	108.568	-1.58	3.45117	99.7072
535	109.479	-8.83	3.66181	100.06	535	111.155	-2.62	3.82665	99.7075	535	108.465	11.65	5.294	99.7846	535	109.157	-5.86	2.28389	100.009	535	108.608	-1.59	3.45107	99.7043
535.5	109.537	-8.83	3.66172	100.057	535.5	111.224	-2.62	3.82675	99.7101	535.5	108.572	11.65	5.2944	99.7921	535.5	109.264	-5.86	2.28379	100.004	535.5	108.678	-1.59	3.45097	99.7015
536	109.635	-8.83	3.66162	100.054	536	111.302	-2.62	3.82695	99.7152	536	108.669	11.65	5.2945	99.794	536	109.341	-5.87	2.28369	100	536	108.781	-1.58	3.45097	99.7015
536.5	109.72	-8.83	3.66172	100.057	536.5	111.372	-2.62	3.82705	99.7178	536.5	108.761	11.65	5.2945	99.794	536.5	109.403	-5.87	2.28369	100	536.5	108.884	-1.58	3.45087	99.6986
537	109.8	-8.83	3.66181	100.06	537	111.458	-2.62	3.82695	99.7152	537	108.865	11.65	5.2944	99.7921	537	109.471	-5.87	2.28349	99.9913	537	108.987	-1.58	3.45067	99.6929
537.5	109.894	-8.83	3.66191	100.062	537.5	111.548	-2.62	3.82695	99.7152	537.5	108.957	11.65	5.2943	99.7903	537.5	109.559	-5.87	2.28319	99.9783	537.5	109.085	-1.58	3.45057	99.69
538	109.964	-8.83	3.66201	100.065	538	111.644	-2.62	3.82695	99.7152	538	109.053	11.65	5.2941	99.7865	538	109.63	-5.87	2.28319	99.9783	538	109.157	-1.58	3.45038	99.6842
538.5	110.037	-8.82	3.66201	100.065	538.5	111.74	-2.62	3.82705	99.7178	538.5	109.116	11.65	5.2941	99.7865	538.5	109.714	-5.87	2.28309	99.9739	538.5	109.224	-1.58	3.45028	99.6814
539	110.103	-8.83	3.66201	100.065	539	111.831	-2.62	3.82705	99.7178	539	109.202	11.65	5.294	99.7846	539	109.815	-5.87	2.28319	99.9783	539	109.313	-1.58	3.45018	99.6785
539.5	110.195	-8.82	3.66221	100.071	539.5	111.92	-2.62	3.82705	99.7178	539.5	109.29	11.65	5.294	99.7846	539.5	109.909	-5.87	2.28319	99.9783	539.5	109.41	-1.58	3.45028	99.6814
540	110.291	-8.82	3.66271	100.084	540	111.986	-2.62	3.82715	99.7204	540	109.373	11.65	5.2941	99.7865	540	109.985	-5.87	2.28339	99.9869	540	109.505	-1.58	3.45018	99.6785
540.5	110.378	-8.82	3.66271	100.084	540.5	112.077	-2.61	3.82715	99.7204	540.5	109.466	11.64	5.2941	99.7865	540.5	110.042	-5.88	2.28349	99.9913	540.5	109.591	-1.58	3.45008	99.6757
541	110.479	-8.82	3.66271	100.084	541	112.171	-2.61	3.82725	99.723	541	109.532	11.64	5.2942	99.7884	541	110.136	-5.88	2.28339	99.9869	541	109.688	-1.58	3.45008	99.6757
541.5	110.586	-8.81	3.66271	100.084	541.5	112.257	-2.61	3.82735	99.7256	541.5	109.613	11.64	5.2941	99.7865	541.5	110.237	-5.87	2.28369	100	541.5	109.759	-1.58	3.45038	99.6842
542	110.672	-8.81	3.66251	100.079	542	112.354	-2.61	3.82735	99.7256	542	109.691	11.64	5.2942	99.7884	542	110.34	-5.87	2.28389	100.009	542	109.808	-1.58	3.45047	99.6871
542.5	110.736	-8.82	3.66251	100.079	542.5	112.441	-2.61	3.82735	99.7256	542.5	109.756	11.64	5.2945	99.794	542.5	110.439	-5.87	2.28429	100.026	542.5	109.87	-1.58	3.45087	99.6986
543	110.812	-8.81	3.66221	100.071	543	112.497	-2.61	3.82735	99.7256	543	109.861	11.64	5.2949	99.8015	543	110.533	-5.87	2.28458	100.039	543	109.974	-1.58	3.45107	99.7043
543.5	110.903	-8.81	3.66201	100.065	543.5	112.534	-2.61	3.82735	99.7256	543.5	109.959	11.64	5.29519	99.8071	543.5	110.605	-5.87	2.28478	100.048	543.5	110.066	-1.57	3.45097	99.7015
544	110.981	-8.81	3.66201	100.065	544	112.637	-2.61	3.82745	99.7282	544	110.041	11.64	5.29529	99.809	544	110.664	-5.87	2.28468	100.044	544	110.163	-1.57	3.45087	99.6986
544.5	111.058	-8.81	3.66201	100.065	544.5	112.739	-2.61	3.82755	99.7308	544.5	110.155	11.64	5.29519	99.8071	544.5	110.73	-5.88	2.28449	100.035	544.5	110.269	-1.57	3.45077	99.6957
545	111.139	-8.81	3.66191	100.062	545	112.828	-2.61	3.82755	99.7308	545	110.249	11.64	5.29499	99.8033	545	110.801	-5.87	2.28439	100.03	545	110.351	-1.57	3.45047	99.6871
545.5	111.233	-8.81	3.66201	100.065	545.5	112.927	-2.6	3.82755	99.7308	545.5	110.331	11.64	5.29499	99.8033	545.5	110.903	-5.87	2.28409	100.017	545.5	110.438	-1.57	3.45028	99.6814
546	111.303	-8.81	3.66191	100.062	546	113.024	-2.6	3.82755	99.7308	546	110.382	11.64	5.29469	99.7977	546	111.005	-5.87	2.28399	100.013	546	110.5	-1.57	3.45008	99.6757
546.5	111.371	-8.81	3.66181	100.06	546.5	113.097	-2.6	3.82745	99.7282	546.5	110.465	11.64	5.2945	99.794	546.5	111.103	-5.87	2.28379	100.004	546.5	110.596	-1.57	3.44998	99.6728
547	111.478	-8.81	3.66201	100.065	547	113.16	-2.6	3.82755	99.7308	547	110.556	11.64	5.2945	99.794	547	111.188	-5.87	2.28359	99.9957	547	110.683	-1.57	3.44988	99.6699
547.5	111.57	-8.8	3.66221	100.071	547.5	113.265	-2.6	3.82735	99.7256	547.5	110.62	11.64	5.2944	99.7921	547.5	111.26	-5.87	2.28379	100.004	547.5	110.764	-1.57	3.44998	99.6728
548	111.668	-8.8	3.66241	100.076	548	113.359	-2.6	3.82725	99.723	548	110.712	11.64	5.2944	99.7921	548	111.322	-5.87	2.28379	100.004	548	110.858	-1.57	3.44988	99.6699
548.5	111.777	-8.8	3.66241	100.076	548.5	113.454	-2.6	3.82715	99.7204	548.5	110.812	11.64	5.2944	99.7921	548.5	111.437	-5.87	2.28389	100.009	548.5	110.924	-1.57	3.44988	99.6699
549	111.859	-8.8	3.66231	100.073	549	113.55	-2.59	3.82705	99.7178	549	110.894	11.64	5.2943	99.7903	549	111.529	-5.87	2.28379	100.004	549	111.003	-1.57	3.44978	99.667
549.5	111.937	-8.8	3.66231	100.073	549.5	113.635	-2.59	3.82695	99.7152	549.5	110.959	11.64	5.2942	99.7884	549.5	111.624	-5.87	2.28369	100	549.5	111.074	-1.57	3.44988	99.6699
550	111.997	-8.8	3.66201	100.065	550	113.708	-2.59	3.82675	99.7101	550	111.047	11.64	5.294	99.7846	550	111.72	-5.87	2.28389	100.009	550	111.151	-1.56	3.45008	99.6757
550.5	112.083	-8.8	3.66181	100.06	550.5	113.738	-2.6	3.82675	99.7101	550.5	111.136	11.64	5.2941	99.7865	550.5	111.8	-5.87	2.28419	100.022	550.5	111.253	-1.56	3.45038	99.6842
551	112.166	-8.8	3.66152	100.052	551	113.824	-2.59	3.82665	99.7075	551	111.237	11.64	5.2943	99.7903	551	111.871	-5.87	2.28449	100.035	551	111.345	-1.56	3.45077	99.6957
551.5	112.234	-8.8	3.66142	100.049	551.5	113.914	-2.59	3.82655	99.7049	551.5	111.34	11.65	5.2945	99.794	551.5	111.899	-5.87	2.28468	100.044	551.5	111.438	-1.56	3.45087	99.6986
552	112.334	-8.79	3.66142	100.049	552	114.011	-2.59	3.82655	99.7049	552	111.439	11.65	5.2948	99.7996	552	111.992	-5.87	2.28478	100.048	552	111.552	-1.56	3.45057	99.69
552.5	112.432	-8.79	3.66132	100.046	552.5	114.12	-2.59	3.82645	99.7023	552.5	111.522	11.65	5.29469	99.7977	552.5	112.095	-5.87	2.28468	100.044	552.5	111.636	-1.56	3.45047	99.6871
553	112.505	-8.79	3.66132	100.046	553	114.212	-2.59	3.82645	99.7023	553	111.585	11.65	5.29469	99.7977	553	112.188	-5.87	2.28449	100.035	553	111.711	-1.56	3.45028	99.6814
553.5	112.567	-8.79	3.66142	100.049	553.5	114.289	-2.59	3.82635	99.6997	553.5	111.644	11.65	5.2945	99.794	553.5	112.289	-5.87	2.28429	100.026	553.5	111.773	-1.56	3.44998	99.6728
554	112.662	-8.79	3.66132	100.046	554	114.341	-2.59	3.82645	99.7023	554	111.723	11.65	5.2944	99.7921	554	112.383	-5.86	2.28389	100.009	554	111.863	-1.55	3.44988	99.6699
554.5	112.758	-8.79	3.66132	100.046	554.5	114.447	-2.59	3.82645	99.7023	554.5	111.794	11.65	5.2943	99.7903	554.5	112.46	-5.86	2.28379	100.004	554.5	111.951	-1.55	3.44958	99.6613
555	112.852	-8.79	3.66162	100.054	555	114.548	-2.58	3.82655	99.7049	555	111.9	11.65	5.2942	99.7884	555	112.539	-5.87	2.28359	99.9957	555	112.014	-1.56	3.44948	99.6584
555.5	112.96	-8.79	3.66181	100.06	555.5	114.644	-2.58	3.82655	99.7049	555.5	112.004	11.65	5.2941	99.7865	555.5	112.616	-5.87	2.28369	100	555.5	112.104	-1.55	3.44938	99.6556
556	113.054	-8.78	3.66172	100.057	556	114.747	-2.58	3.82655	99.7049	556	112.094	11.65	5.2941	99.7865	556	112.717	-5.86	2.28359	99.9957	556	112.202	-1.55	3.44938	99.6556
556.5	113.132	-8.78	3.66181	100.06	556.5	114.832	-2.58	3.82665	99.7075	556.5	112.175	11.65	5.2941	99.7865	556.5	112.807	-5.86	2.28359	99.9957	556.5	112.283	-1.55	3.44928	99.6527
557	113.182	-8.78	3.66162	100.054	557	114.9	-2.58	3.82665	99.7075	557	112.227	11.65	5.2941	99.7865	557	112.896	-5.86	2.28349	99.9913	557	112.343	-1.55	3.44938	99.6556
557.5	113.272	-8.78	3.66152	100.052	557.5	114.95	-2.58	3.82665	99.7075	557.5	112.323	11.65	5.2942	99.7884	557.5	112.991	-5.86	2.28349	99.9913	557.5	112.446	-1.55	3.44938	99.6556
558	113.344	-8.78	3.66142	100.049	558	115.025	-2.58	3.82665	99.7075	558	112.431	11.65	5.2941	99.7865	558	113.049	-5.86	2.28349	99.9913	558	112.533	-1.55	3.44948	99.6584
558.5	113.414	-8.78	3.66112	100.041	558.5	115.105	-2.58	3.82665	99.7075	558.5	112.522	11.65	5.2942	99.7884	558.5	113.111	-5.86	2.28369	100	558.5	112.627	-1.54	3.44988	99.6699
559	113.524	-8.78	3.66102	100.038	559	115.206	-2.58	3.82675	99.7101	559	112.626	11.66	5.2943	99.7903	559	113.179	-5.86	2.28389	100.009	559	112.735	-1.54	3.45028	99.6814
559.5	113.624	-8.78	3.66092	100.035	559.5	115.316	-2.57	3.82685	99.7126	559.5	112.708	11.66	5.2944	99.7921	559.5	113.278	-5.86	2.28429	100.026	559.5	112.831	-1.54	3.45038	99.6842
560	113.702	-8.78	3.66082	100.033	560	115.4	-2.57	3.82695	99.7152	560	112.786	11.66	5.29469	99.7977	560	113.377	-5.86	2.28429	100.026	560	112.913	-1.54	3.45028	99.6814
560.5	113.765	-8.78	3.66092	100.035	560.5	115.478	-2.57	3.82695	99.7152	560.5	112.832	11.65	5.2945	99.794	560.5	113.467	-5.86	2.28429	100.026	560.5	112.968	-1.54	3.45008	99.6757
561	113.848	-8.78	3.66092	100.035	561	115.537	-2.57	3.82695	99.7152	561	112.894	11.66	5.2942	99.7884	561	113.565	-5.85	2.28409	100.017	561	113.04	-1.54	3.45008	99.6757
561.5	113.943	-8.77	3.66092	100.035	561.5	115.638	-2.57	3.82695	99.7152	561.5	112.99	11.66	5.294	99.7846	561.5	113.663	-5.85	2.28389	100.009	561.5	113.119	-1.54	3.44978	99.667
562	114.052	-8.77	3.66102	100.038	562	115.726	-2.57	3.82695	99.7152	562	113.091	11.66	5.2938	99.7808	562	113.751	-5.85	2.28349	99.9913	562	113.19	-1.54	3.44958	99.6613
562.5	114.15	-8.77	3.66132	100.046	562.5	115.837	-2.57	3.82695	99.7152	562.5	113.189	11.66	5.29341	99.7734	562.5	113.81	-5.85	2.28339	99.9869	562.5	113.293	-1.53	3.44948	99.6584
563	114.248	-8.76	3.66162	100.054	563	115.935	-2.56	3.82685	99.7126	563	113.284	11.67	5.29321	99.7696	563	113.899	-5.85	2.28319	99.9783	563	113.396	-1.53	3.44938	99.6556
563.5	114.322	-8.76	3.66162	100.054	563.5	116.025	-2.56	3.82675	99.7101	563.5	113.369	11.66	5.29301	99.7659	563.5	113.987	-5.85	2.28309	99.9739	563.5	113.489	-1.53	3.44928	99.6527
564	114.378	-8.77	3.66172	100.057	564	116.092	-2.56	3.82675	99.7101	564	113.438	11.66	5.29291	99.764	564	114.074	-5.85	2.28309	99.9739	564	113.561	-1.53	3.44948	99.6584
564.5	114.444	-8.76	3.66172	100.057	564.5	116.148	-2.56	3.82675	99.7101	564.5	113.518	11.67	5.29291	99.764	564.5	114.152	-5.85	2.28319	99.9783	564.5	113.621	-1.53	3.44948	99.6584
565	114.514	-8.76	3.66172	100.057	565	116.246	-2.56	3.82675	99.7101	565	113.613	11.67	5.29281	99.7621	565	114.225	-5.85	2.28319	99.9783	565	113.721	-1.53	3.44958	99.6613
565.5	114.606	-8.76	3.66162	100.054	565.5	116.321	-2.56	3.82665	99.7075	565.5	113.715	11.67	5.29291	99.764	565.5	114.314	-5.84	2.28299	99.9696	565.5	113.826	-1.53	3.44968	99.6642
566	114.71	-8.76	3.66152	100.052	566	116.393	-2.56	3.82655	99.7049	566	113.804	11.67	5.29291	99.764	566	114.387	-5.85	2.28309	99.9739	566	113.912	-1.52	3.44988	99.6699
566.5	114.805	-8.76	3.66132	100.046	566.5	116.497	-2.56	3.82645	99.7023	566.5	113.895	11.67	5.29301	99.7659	566.5	114.463	-5.84	2.28329	99.9826	566.5	114.02	-1.52	3.45028	99.6814
567	114.891	-8.75	3.66142	100.049	567	116.589	-2.56	3.82645	99.7023	567	113.973	11.67	5.29321	99.7696	567	114.559	-5.84	2.28349	99.9913	567	114.105	-1.52	3.45067	99.6929
567.5	114.967	-8.76	3.66152	100.052	567.5	116.659	-2.56	3.82645	99.7023	567.5	114.024	11.67	5.2936	99.7771	567.5	114.652	-5.84	2.28379	100.004	567.5	114.175	-1.52	3.45107	99.7043
568	115.024	-8.75	3.66152	100.052	568	116.729	-2.55	3.82635	99.6997	568	114.082	11.67	5.2939	99.7827	568	114.746	-5.83	2.28399	100.013	568	114.225	-1.52	3.45127	99.7101
568.5	115.135	-8.75	3.66152	100.052	568.5	116.828	-2.55	3.82635	99.6997	568.5	114.189	11.68	5.2942	99.7884	568.5	114.859	-5.83	2.28399	100.013	568.5	114.29	-1.52	3.45117	99.7072
569	115.232	-8.75	3.66162	100.054	569	116.919	-2.55	3.82635	99.6997	569	114.276	11.68	5.2943	99.7903	569	114.948	-5.83	2.28389	100.009	569	114.386	-1.52	3.45117	99.7072
569.5	115.337	-8.74	3.66152	100.052	569.5	117.019	-2.55	3.82655	99.7049	569.5	114.37	11.68	5.2942	99.7884	569.5	115.026	-5.83	2.28389	100.009	569.5	114.492	-1.51	3.45097	99.7015
570	115.435	-8.74	3.66181	100.06	570	117.132	-2.54	3.82665	99.7075	570	114.474	11.68	5.2942	99.7884	570	115.082	-5.83	2.28359	99.9957	570	114.585	-1.51	3.45077	99.6957
570.5	115.519	-8.74	3.66211	100.068	570.5	117.213	-2.55	3.82665	99.7075	570.5	114.563	11.68	5.2941	99.7865	570.5	115.174	-5.83	2.28329	99.9826	570.5	114.687	-1.51	3.45077	99.6957
571	115.585	-8.74	3.66211	100.068	571	117.286	-2.55	3.82665	99.7075	571	114.654	11.69	5.2938	99.7808	571	115.257	-5.83	2.28309	99.9739	571	114.76	-1.51	3.45067	99.6929
571.5	115.627	-8.74	3.66211	100.068	571.5	117.353	-2.54	3.82675	99.7101	571.5	114.722	11.68	5.2935	99.7752	571.5	115.319	-5.83	2.2829	99.9652	571.5	114.825	-1.51	3.45067	99.6929
572	115.701	-8.74	3.66221	100.071	572	117.444	-2.54	3.82675	99.7101	572	114.809	11.69	5.2933	99.7715	572	115.422	-5.82	2.2829	99.9652	572	114.918	-1.5	3.45067	99.6929
572.5	115.804	-8.74	3.66211	100.068	572.5	117.536	-2.54	3.82675	99.7101	572.5	114.899	11.69	5.29311	99.7678	572.5	115.518	-5.82	2.2828	99.9608	572.5	115.011	-1.5	3.45067	99.6929
573	115.905	-8.74	3.66191	100.062	573	117.617	-2.54	3.82665	99.7075	573	114.985	11.69	5.29301	99.7659	573	115.597	-5.82	2.2828	99.9608	573	115.108	-1.5	3.45067	99.6929
573.5	116.004	-8.73	3.66162	100.054	573.5	117.691	-2.54	3.82675	99.7101	573.5	115.07	11.69	5.29311	99.7678	573.5	115.657	-5.82	2.2828	99.9608	573.5	115.204	-1.5	3.45047	99.6871
574	116.099	-8.73	3.66132	100.046	574	117.776	-2.54	3.82685	99.7126	574	115.144	11.69	5.29301	99.7659	574	115.745	-5.82	2.2827	99.9565	574	115.294	-1.5	3.45057	99.69
574.5	116.173	-8.73	3.66122	100.043	574.5	117.844	-2.54	3.82685	99.7126	574.5	115.222	11.7	5.29301	99.7659	574.5	115.84	-5.82	2.2828	99.9608	574.5	115.377	-1.5	3.45067	99.6929
575	116.23	-8.73	3.66122	100.043	575	117.925	-2.54	3.82685	99.7126	575	115.302	11.69	5.29311	99.7678	575	115.941	-5.81	2.28309	99.9739	575	115.418	-1.5	3.45097	99.7015
575.5	116.339	-8.72	3.66112	100.041	575.5	118.023	-2.53	3.82675	99.7101	575.5	115.366	11.7	5.2933	99.7715	575.5	116.049	-5.81	2.28319	99.9783	575.5	115.474	-1.49	3.45117	99.7072
576	116.428	-8.72	3.66112	100.041	576	118.119	-2.53	3.82685	99.7126	576	115.47	11.7	5.2935	99.7752	576	116.144	-5.81	2.28359	99.9957	576	115.588	-1.49	3.45127	99.7101
576.5	116.521	-8.72	3.66132	100.046	576.5	118.22	-2.53	3.82685	99.7126	576.5	115.568	11.7	5.2938	99.7808	576.5	116.222	-5.81	2.28379	100.004	576.5	115.681	-1.49	3.45117	99.7072
577	116.623	-8.72	3.66132	100.046	577	118.313	-2.53	3.82695	99.7152	577	115.657	11.71	5.2938	99.7808	577	116.286	-5.81	2.28379	100.004	577	115.77	-1.49	3.45097	99.7015
577.5	116.712	-8.71	3.66142	100.049	577.5	118.403	-2.53	3.82705	99.7178	577.5	115.767	11.71	5.2939	99.7827	577.5	116.354	-5.81	2.28359	99.9957	577.5	115.876	-1.48	3.45077	99.6957
578	116.781	-8.71	3.66162	100.054	578	118.463	-2.53	3.82705	99.7178	578	115.857	11.71	5.294	99.7846	578	116.421	-5.81	2.28349	99.9913	578	115.96	-1.48	3.45038	99.6842
578.5	116.813	-8.71	3.66211	100.068	578.5	118.553	-2.53	3.82715	99.7204	578.5	115.94	11.71	5.2939	99.7827	578.5	116.506	-5.81	2.28319	99.9783	578.5	116.048	-1.48	3.45018	99.6785
579	116.889	-8.71	3.66221	100.071	579	118.644	-2.52	3.82725	99.723	579	116	11.71	5.2938	99.7808	579	116.605	-5.8	2.28299	99.9696	579	116.112	-1.48	3.44998	99.6728
579.5	116.996	-8.71	3.66221	100.071	579.5	118.729	-2.52	3.82735	99.7256	579.5	116.083	11.71	5.2935	99.7752	579.5	116.703	-5.8	2.2829	99.9652	579.5	116.211	-1.48	3.44988	99.6699
580	117.09	-8.71	3.66221	100.071	580	118.828	-2.52	3.82735	99.7256	580	116.174	11.72	5.2933	99.7715	580	116.797	-5.8	2.2828	99.9608	580	116.308	-1.48	3.44978	99.667
580.5	117.195	-8.7	3.66221	100.071	580.5	118.911	-2.52	3.82745	99.7282	580.5	116.234	11.71	5.29311	99.7678	580.5	116.882	-5.8	2.2829	99.9652	580.5	116.385	-1.48	3.44978	99.667
581	117.292	-8.7	3.66201	100.065	581	118.966	-2.52	3.82755	99.7308	581	116.327	11.72	5.29311	99.7678	581	116.935	-5.8	2.2829	99.9652	581	116.483	-1.47	3.44988	99.6699
581.5	117.375	-8.7	3.66191	100.062	581.5	119.029	-2.52	3.82765	99.7334	581.5	116.43	11.72	5.29311	99.7678	581.5	117.04	-5.8	2.2828	99.9608	581.5	116.552	-1.47	3.44988	99.6699
582	117.442	-8.7	3.66162	100.054	582	119.126	-2.52	3.82765	99.7334	582	116.51	11.72	5.29321	99.7696	582	117.141	-5.8	2.2828	99.9608	582	116.628	-1.47	3.44988	99.6699
582.5	117.528	-8.7	3.66162	100.054	582.5	119.218	-2.51	3.82755	99.7308	582.5	116.578	11.72	5.29341	99.7734	582.5	117.232	-5.79	2.2827	99.9565	582.5	116.7	-1.47	3.44998	99.6728
583	117.63	-8.69	3.66152	100.052	583	119.308	-2.51	3.82755	99.7308	583	116.662	11.72	5.29341	99.7734	583	117.334	-5.79	2.2827	99.9565	583	116.775	-1.47	3.45018	99.6785
583.5	117.724	-8.69	3.66152	100.052	583.5	119.411	-2.51	3.82745	99.7282	583.5	116.755	11.72	5.2936	99.7771	583.5	117.421	-5.79	2.2829	99.9652	583.5	116.875	-1.47	3.45038	99.6842
584	117.811	-8.69	3.66152	100.052	584	119.506	-2.51	3.82735	99.7256	584	116.85	11.73	5.2939	99.7827	584	117.494	-5.79	2.28319	99.9783	584	116.973	-1.46	3.45057	99.69
584.5	117.902	-8.69	3.66142	100.049	584.5	119.583	-2.51	3.82735	99.7256	584.5	116.958	11.73	5.2942	99.7884	584.5	117.536	-5.79	2.28339	99.9869	584.5	117.064	-1.46	3.45038	99.6842
585	117.973	-8.69	3.66122	100.043	585	119.649	-2.51	3.82735	99.7256	585	117.058	11.73	5.2943	99.7903	585	117.598	-5.79	2.28339	99.9869	585	117.168	-1.46	3.45028	99.6814
585.5	118.021	-8.69	3.66142	100.049	585.5	119.744	-2.51	3.82735	99.7256	585.5	117.144	11.74	5.2942	99.7884	585.5	117.699	-5.78	2.28329	99.9826	585.5	117.259	-1.45	3.45008	99.6757
586	118.085	-8.69	3.66191	100.062	586	119.837	-2.5	3.82735	99.7256	586	117.213	11.73	5.2942	99.7884	586	117.805	-5.78	2.28309	99.9739	586	117.344	-1.45	3.44998	99.6728
586.5	118.196	-8.68	3.66201	100.065	586.5	119.932	-2.5	3.82745	99.7282	586.5	117.266	11.74	5.2941	99.7865	586.5	117.9	-5.78	2.2829	99.9652	586.5	117.4	-1.45	3.44958	99.6613
587	118.293	-8.68	3.66211	100.068	587	120.019	-2.5	3.82735	99.7256	587	117.346	11.74	5.2939	99.7827	587	118.002	-5.78	2.2827	99.9565	587	117.488	-1.45	3.44948	99.6584
587.5	118.39	-8.68	3.66211	100.068	587.5	120.111	-2.5	3.82725	99.723	587.5	117.42	11.74	5.2935	99.7752	587.5	118.084	-5.78	2.2826	99.9521	587.5	117.578	-1.45	3.44908	99.6469
588	118.491	-8.68	3.66201	100.065	588	120.178	-2.5	3.82735	99.7256	588	117.516	11.74	5.2933	99.7715	588	118.156	-5.78	2.2825	99.9478	588	117.649	-1.45	3.44898	99.644
588.5	118.578	-8.68	3.66201	100.065	588.5	120.212	-2.5	3.82735	99.7256	588.5	117.635	11.74	5.29311	99.7678	588.5	118.238	-5.78	2.2824	99.9435	588.5	117.731	-1.45	3.44888	99.6412
589	118.662	-8.67	3.66191	100.062	589	120.301	-2.5	3.82745	99.7282	589	117.723	11.75	5.29301	99.7659	589	118.335	-5.78	2.2824	99.9435	589	117.834	-1.45	3.44888	99.6412
589.5	118.722	-8.67	3.66162	100.054	589.5	120.401	-2.5	3.82735	99.7256	589.5	117.803	11.75	5.29301	99.7659	589.5	118.429	-5.77	2.2825	99.9478	589.5	117.914	-1.44	3.44888	99.6412
590	118.828	-8.67	3.66172	100.057	590	120.491	-2.49	3.82725	99.723	590	117.855	11.75	5.29291	99.764	590	118.512	-5.77	2.2825	99.9478	590	117.968	-1.45	3.44879	99.6383
590.5	118.918	-8.67	3.66201	100.065	590.5	120.595	-2.49	3.82735	99.7256	590.5	117.955	11.75	5.29291	99.764	590.5	118.607	-5.77	2.2825	99.9478	590.5	118.065	-1.44	3.44888	99.6412
591	118.999	-8.67	3.66201	100.065	591	120.694	-2.49	3.82725	99.723	591	118.057	11.76	5.29291	99.764	591	118.692	-5.77	2.2826	99.9521	591	118.159	-1.44	3.44908	99.6469
591.5	119.099	-8.67	3.66211	100.068	591.5	120.768	-2.49	3.82725	99.723	591.5	118.15	11.76	5.29321	99.7696	591.5	118.741	-5.77	2.2829	99.9652	591.5	118.25	-1.44	3.44928	99.6527
592	119.163	-8.67	3.66221	100.071	592	120.819	-2.49	3.82735	99.7256	592	118.257	11.76	5.2935	99.7752	592	118.802	-5.77	2.28319	99.9783	592	118.369	-1.43	3.44958	99.6613
592.5	119.232	-8.67	3.66201	100.065	592.5	120.93	-2.48	3.82725	99.723	592.5	118.345	11.77	5.2939	99.7827	592.5	118.907	-5.77	2.28339	99.9869	592.5	118.464	-1.43	3.44958	99.6613
593	119.3	-8.67	3.66221	100.071	593	121.021	-2.48	3.82725	99.723	593	118.418	11.77	5.2943	99.7903	593	118.999	-5.76	2.28339	99.9869	593	118.547	-1.43	3.44948	99.6584
593.5	119.392	-8.66	3.66241	100.076	593.5	121.116	-2.48	3.82725	99.723	593.5	118.468	11.77	5.2945	99.794	593.5	119.097	-5.76	2.28329	99.9826	593.5	118.602	-1.43	3.44948	99.6584
594	119.489	-8.66	3.66271	100.084	594	121.218	-2.48	3.82735	99.7256	594	118.52	11.77	5.2946	99.7959	594	119.196	-5.76	2.28319	99.9783	594	118.677	-1.43	3.44928	99.6527
594.5	119.58	-8.66	3.66271	100.084	594.5	121.302	-2.48	3.82735	99.7256	594.5	118.626	11.77	5.2945	99.794	594.5	119.287	-5.76	2.28309	99.9739	594.5	118.76	-1.43	3.44898	99.644
595	119.673	-8.66	3.66261	100.081	595	121.369	-2.48	3.82735	99.7256	595	118.72	11.77	5.2943	99.7903	595	119.381	-5.76	2.2829	99.9652	595	118.825	-1.43	3.44888	99.6412
595.5	119.769	-8.65	3.66251	100.079	595.5	121.419	-2.48	3.82735	99.7256	595.5	118.819	11.78	5.2939	99.7827	595.5	119.445	-5.76	2.2829	99.9652	595.5	118.926	-1.42	3.44869	99.6355
596	119.861	-8.65	3.66251	100.079	596	121.487	-2.48	3.82745	99.7282	596	118.922	11.78	5.2938	99.7808	596	119.526	-5.76	2.2827	99.9565	596	119.029	-1.42	3.44869	99.6355
596.5	119.922	-8.65	3.66221	100.071	596.5	121.58	-2.47	3.82755	99.7308	596.5	119.006	11.79	5.2938	99.7808	596.5	119.618	-5.75	2.2828	99.9608	596.5	119.122	-1.42	3.44869	99.6355
597	120.005	-8.65	3.66201	100.065	597	121.683	-2.47	3.82765	99.7334	597	119.075	11.79	5.2937	99.779	597	119.702	-5.75	2.2828	99.9608	597	119.195	-1.42	3.44879	99.6383
597.5	120.094	-8.65	3.66191	100.062	597.5	121.786	-2.47	3.82765	99.7334	597.5	119.15	11.79	5.2937	99.779	597.5	119.795	-5.75	2.2828	99.9608	597.5	119.258	-1.42	3.44888	99.6412
598	120.181	-8.65	3.66181	100.06	598	121.874	-2.47	3.82765	99.7334	598	119.249	11.79	5.2938	99.7808	598	119.862	-5.75	2.2827	99.9565	598	119.35	-1.42	3.44898	99.644
598.5	120.267	-8.65	3.66172	100.057	598.5	121.943	-2.47	3.82755	99.7308	598.5	119.348	11.79	5.2938	99.7808	598.5	119.944	-5.75	2.2826	99.9521	598.5	119.455	-1.41	3.44898	99.644
599	120.335	-8.64	3.66181	100.06	599	121.997	-2.47	3.82745	99.7282	599	119.434	11.8	5.2938	99.7808	599	120.025	-5.75	2.2827	99.9565	599	119.547	-1.41	3.44928	99.6527
599.5	120.421	-8.64	3.66181	100.06	599.5	122.103	-2.46	3.82745	99.7282	599.5	119.53	11.8	5.2938	99.7808	599.5	120.084	-5.75	2.2829	99.9652	599.5	119.651	-1.41	3.44958	99.6613
600	120.499	-8.64	3.66181	100.06	600	122.212	-2.46	3.82745	99.7282	600	119.611	11.8	5.2939	99.7827	600	120.19	-5.74	2.28319	99.9783	600	119.737	-1.4	3.44998	99.6728
600.5	120.567	-8.64	3.66191	100.062	600.5	122.303	-2.46	3.82735	99.7256	600.5	119.657	11.8	5.2942	99.7884	600.5	120.28	-5.74	2.28359	99.9957	600.5	119.811	-1.4	3.45018	99.6785
601	120.668	-8.64	3.66231	100.073	601	122.404	-2.46	3.82735	99.7256	601	119.711	11.8	5.2946	99.7959	601	120.363	-5.74	2.28369	100	601	119.858	-1.4	3.45018	99.6785
601.5	120.762	-8.63	3.66291	100.09	601.5	122.496	-2.46	3.82725	99.723	601.5	119.817	11.81	5.29499	99.8033	601.5	120.474	-5.74	2.28359	99.9957	601.5	119.918	-1.4	3.44998	99.6728
602	120.854	-8.63	3.66291	100.09	602	122.558	-2.46	3.82725	99.723	602	119.909	11.81	5.29509	99.8052	602	120.576	-5.74	2.28349	99.9913	602	120.015	-1.4	3.44988	99.6699
602.5	120.959	-8.63	3.66301	100.092	602.5	122.617	-2.45	3.82715	99.7204	602.5	120.004	11.81	5.2949	99.8015	602.5	120.654	-5.73	2.28339	99.9869	602.5	120.115	-1.4	3.44948	99.6584
603	121.052	-8.63	3.66291	100.09	603	122.71	-2.45	3.82705	99.7178	603	120.107	11.82	5.29469	99.7977	603	120.713	-5.74	2.28309	99.9739	603	120.216	-1.39	3.44928	99.6527
603.5	121.123	-8.63	3.66281	100.087	603.5	122.776	-2.45	3.82705	99.7178	603.5	120.194	11.82	5.2944	99.7921	603.5	120.796	-5.73	2.2829	99.9652	603.5	120.316	-1.39	3.44888	99.6412
604	121.186	-8.63	3.66271	100.084	604	122.872	-2.45	3.82695	99.7152	604	120.282	11.82	5.294	99.7846	604	120.887	-5.73	2.28299	99.9696	604	120.395	-1.39	3.44859	99.6326
604.5	121.278	-8.63	3.66251	100.079	604.5	122.974	-2.45	3.82695	99.7152	604.5	120.351	11.82	5.2938	99.7808	604.5	120.957	-5.73	2.2829	99.9652	604.5	120.456	-1.39	3.44829	99.624
605	121.366	-8.62	3.66231	100.073	605	123.056	-2.45	3.82705	99.7178	605	120.435	11.83	5.2935	99.7752	605	121.042	-5.73	2.28299	99.9696	605	120.545	-1.39	3.44819	99.6211
605.5	121.431	-8.62	3.66231	100.073	605.5	123.136	-2.45	3.82705	99.7178	605.5	120.53	11.83	5.29341	99.7734	605.5	121.134	-5.73	2.28309	99.9739	605.5	120.641	-1.38	3.44799	99.6154
606	121.524	-8.62	3.66221	100.071	606	123.2	-2.44	3.82715	99.7204	606	120.61	11.83	5.29341	99.7734	606	121.224	-5.73	2.28309	99.9739	606	120.736	-1.38	3.44789	99.6125
606.5	121.617	-8.62	3.66221	100.071	606.5	123.296	-2.44	3.82695	99.7152	606.5	120.701	11.83	5.29341	99.7734	606.5	121.292	-5.73	2.28299	99.9696	606.5	120.828	-1.38	3.44789	99.6125
607	121.696	-8.62	3.66221	100.071	607	123.389	-2.44	3.82685	99.7126	607	120.77	11.84	5.29341	99.7734	607	121.366	-5.73	2.28309	99.9739	607	120.922	-1.38	3.44789	99.6125
607.5	121.753	-8.62	3.66221	100.071	607.5	123.495	-2.43	3.82685	99.7126	607.5	120.849	11.84	5.29341	99.7734	607.5	121.462	-5.72	2.28329	99.9826	607.5	120.999	-1.37	3.44809	99.6182
608	121.855	-8.62	3.66201	100.065	608	123.594	-2.43	3.82675	99.7101	608	120.926	11.84	5.2935	99.7752	608	121.558	-5.72	2.28349	99.9913	608	121.049	-1.37	3.44839	99.6269
608.5	121.949	-8.61	3.66241	100.076	608.5	123.68	-2.43	3.82675	99.7101	608.5	120.996	11.84	5.2937	99.779	608.5	121.667	-5.72	2.28389	100.009	608.5	121.1	-1.37	3.44879	99.6383
609	122.04	-8.61	3.66271	100.084	609	123.756	-2.43	3.82665	99.7075	609	121.094	11.85	5.2941	99.7865	609	121.764	-5.72	2.28409	100.017	609	121.208	-1.37	3.44888	99.6412
609.5	122.155	-8.61	3.66291	100.09	609.5	123.814	-2.43	3.82665	99.7075	609.5	121.19	11.85	5.2945	99.794	609.5	121.856	-5.71	2.28419	100.022	609.5	121.304	-1.37	3.44888	99.6412
610	122.244	-8.61	3.66301	100.092	610	123.905	-2.43	3.82665	99.7075	610	121.279	11.85	5.2946	99.7959	610	121.925	-5.72	2.28399	100.013	610	121.395	-1.36	3.44879	99.6383
610.5	122.325	-8.61	3.66291	100.09	610.5	123.991	-2.43	3.82665	99.7075	610.5	121.389	11.86	5.29469	99.7977	610.5	121.975	-5.72	2.28389	100.009	610.5	121.498	-1.36	3.44879	99.6383
611	122.374	-8.61	3.66291	100.09	611	124.063	-2.42	3.82655	99.7049	611	121.486	11.86	5.29469	99.7977	611	122.06	-5.72	2.28369	100	611	121.588	-1.36	3.44859	99.6326
611.5	122.461	-8.61	3.66281	100.087	611.5	124.152	-2.42	3.82645	99.7023	611.5	121.568	11.86	5.29469	99.7977	611.5	122.118	-5.71	2.28349	99.9913	611.5	121.673	-1.36	3.44849	99.6297
612	122.547	-8.6	3.66281	100.087	612	124.246	-2.42	3.82635	99.6997	612	121.627	11.86	5.2944	99.7921	612	122.216	-5.71	2.28339	99.9869	612	121.737	-1.36	3.44839	99.6269
612.5	122.608	-8.6	3.66261	100.081	612.5	124.317	-2.42	3.82635	99.6997	612.5	121.706	11.87	5.2942	99.7884	612.5	122.326	-5.71	2.28329	99.9826	612.5	121.828	-1.35	3.44839	99.6269
613	122.708	-8.6	3.66261	100.081	613	124.388	-2.42	3.82655	99.7049	613	121.797	11.87	5.2942	99.7884	613	122.419	-5.71	2.28329	99.9826	613	121.924	-1.35	3.44839	99.6269
613.5	122.809	-8.6	3.66271	100.084	613.5	124.49	-2.41	3.82665	99.7075	613.5	121.865	11.87	5.294	99.7846	613.5	122.5	-5.7	2.28319	99.9783	613.5	122.007	-1.35	3.44849	99.6297
614	122.888	-8.6	3.66281	100.087	614	124.583	-2.41	3.82655	99.7049	614	121.949	11.87	5.294	99.7846	614	122.561	-5.7	2.28309	99.9739	614	122.104	-1.35	3.44839	99.6269
614.5	122.953	-8.6	3.66291	100.09	614.5	124.678	-2.41	3.82675	99.7101	614.5	122.048	11.88	5.294	99.7846	614.5	122.648	-5.7	2.28299	99.9696	614.5	122.175	-1.35	3.44839	99.6269
615	123.039	-8.6	3.66301	100.092	615	124.782	-2.41	3.82665	99.7075	615	122.131	11.88	5.2941	99.7865	615	122.755	-5.7	2.2829	99.9652	615	122.243	-1.34	3.44839	99.6269
615.5	123.136	-8.6	3.66311	100.095	615.5	124.874	-2.41	3.82675	99.7101	615.5	122.199	11.88	5.2941	99.7865	615.5	122.848	-5.7	2.28299	99.9696	615.5	122.317	-1.34	3.44849	99.6297
616	123.234	-8.59	3.6634	100.103	616	124.932	-2.41	3.82675	99.7101	616	122.284	11.88	5.294	99.7846	616	122.955	-5.69	2.28319	99.9783	616	122.397	-1.34	3.44869	99.6355
616.5	123.338	-8.59	3.6638	100.114	616.5	125.008	-2.4	3.82675	99.7101	616.5	122.375	11.89	5.2941	99.7865	616.5	123.044	-5.69	2.28339	99.9869	616.5	122.495	-1.34	3.44898	99.644
617	123.436	-8.59	3.6641	100.122	617	125.105	-2.4	3.82675	99.7101	617	122.474	11.89	5.2943	99.7903	617	123.121	-5.69	2.28379	100.004	617	122.591	-1.33	3.44918	99.6498
617.5	123.516	-8.59	3.6642	100.125	617.5	125.19	-2.4	3.82675	99.7101	617.5	122.577	11.9	5.2946	99.7959	617.5	123.182	-5.69	2.28379	100.004	617.5	122.685	-1.33	3.44908	99.6469
618	123.578	-8.59	3.6641	100.122	618	125.282	-2.4	3.82665	99.7075	618	122.676	11.9	5.2949	99.8015	618	123.224	-5.69	2.28369	100	618	122.788	-1.33	3.44898	99.644
618.5	123.644	-8.59	3.664	100.119	618.5	125.347	-2.4	3.82675	99.7101	618.5	122.764	11.9	5.2948	99.7996	618.5	123.312	-5.68	2.28349	99.9913	618.5	122.884	-1.33	3.44879	99.6383
619	123.717	-8.59	3.6639	100.117	619	125.421	-2.4	3.82675	99.7101	619	122.826	11.91	5.29469	99.7977	619	123.411	-5.68	2.28349	99.9913	619	122.952	-1.32	3.44849	99.6297
619.5	123.798	-8.58	3.6637	100.111	619.5	125.493	-2.4	3.82675	99.7101	619.5	122.888	11.91	5.29469	99.7977	619.5	123.51	-5.68	2.28319	99.9783	619.5	123.019	-1.32	3.44819	99.6211
620	123.899	-8.58	3.6634	100.103	620	125.58	-2.4	3.82675	99.7101	620	122.965	11.91	5.2944	99.7921	620	123.611	-5.67	2.28299	99.9696	620	123.114	-1.32	3.44799	99.6154
620.5	124.002	-8.58	3.6633	100.1	620.5	125.671	-2.39	3.82675	99.7101	620.5	123.035	11.91	5.2941	99.7865	620.5	123.697	-5.67	2.2828	99.9608	620.5	123.199	-1.32	3.44799	99.6154
621	124.091	-8.58	3.6633	100.1	621	125.772	-2.39	3.82675	99.7101	621	123.129	11.92	5.2939	99.7827	621	123.776	-5.67	2.2827	99.9565	621	123.273	-1.32	3.44799	99.6154
621.5	124.163	-8.57	3.66311	100.095	621.5	125.869	-2.39	3.82685	99.7126	621.5	123.239	11.92	5.2936	99.7771	621.5	123.842	-5.67	2.2828	99.9608	621.5	123.351	-1.32	3.44809	99.6182
622	124.224	-8.57	3.66301	100.092	622	125.96	-2.39	3.82695	99.7152	622	123.332	11.92	5.2935	99.7752	622	123.944	-5.67	2.2826	99.9521	622	123.451	-1.31	3.44819	99.6211
622.5	124.316	-8.57	3.66301	100.092	622.5	126.049	-2.38	3.82695	99.7152	622.5	123.413	11.93	5.2935	99.7752	622.5	124.039	-5.66	2.2828	99.9608	622.5	123.534	-1.31	3.44799	99.6154
623	124.429	-8.57	3.66291	100.09	623	126.121	-2.38	3.82705	99.7178	623	123.47	11.93	5.2935	99.7752	623	124.128	-5.66	2.2828	99.9608	623	123.587	-1.31	3.44799	99.6154
623.5	124.524	-8.56	3.66281	100.087	623.5	126.201	-2.38	3.82715	99.7204	623.5	123.562	11.93	5.2935	99.7752	623.5	124.221	-5.66	2.2828	99.9608	623.5	123.687	-1.31	3.44819	99.6211
624	124.625	-8.56	3.66311	100.095	624	126.301	-2.38	3.82725	99.723	624	123.672	11.93	5.29341	99.7734	624	124.309	-5.66	2.2829	99.9652	624	123.777	-1.3	3.44849	99.6297
624.5	124.711	-8.56	3.6635	100.106	624.5	126.383	-2.38	3.82725	99.723	624.5	123.759	11.94	5.2936	99.7771	624.5	124.371	-5.66	2.28319	99.9783	624.5	123.872	-1.3	3.44888	99.6412
625	124.774	-8.56	3.6636	100.109	625	126.479	-2.37	3.82735	99.7256	625	123.866	11.94	5.2939	99.7827	625	124.411	-5.66	2.28349	99.9913	625	123.986	-1.3	3.44928	99.6527
625.5	124.825	-8.56	3.6637	100.111	625.5	126.566	-2.37	3.82735	99.7256	625.5	123.951	11.94	5.294	99.7846	625.5	124.505	-5.65	2.28389	100.009	625.5	124.077	-1.29	3.44928	99.6527
626	124.896	-8.56	3.6635	100.106	626	126.629	-2.37	3.82755	99.7308	626	124.025	11.95	5.2943	99.7903	626	124.603	-5.65	2.28389	100.009	626	124.164	-1.29	3.44918	99.6498
626.5	124.979	-8.56	3.6634	100.103	626.5	126.674	-2.37	3.82755	99.7308	626.5	124.077	11.95	5.2945	99.794	626.5	124.694	-5.65	2.28389	100.009	626.5	124.224	-1.29	3.44918	99.6498
627	125.088	-8.55	3.66311	100.095	627	126.767	-2.37	3.82755	99.7308	627	124.126	11.95	5.2945	99.794	627	124.796	-5.64	2.28399	100.013	627	124.299	-1.29	3.44898	99.644
627.5	125.188	-8.55	3.66281	100.087	627.5	126.868	-2.37	3.82765	99.7334	627.5	124.222	11.95	5.2944	99.7921	627.5	124.896	-5.64	2.28389	100.009	627.5	124.388	-1.29	3.44869	99.6355
628	125.283	-8.55	3.66271	100.084	628	126.959	-2.36	3.82774	99.736	628	124.328	11.95	5.2944	99.7921	628	124.98	-5.64	2.28359	99.9957	628	124.453	-1.29	3.44859	99.6326
628.5	125.358	-8.55	3.66251	100.079	628.5	127.064	-2.36	3.82784	99.7385	628.5	124.422	11.96	5.294	99.7846	628.5	125.065	-5.64	2.28359	99.9957	628.5	124.548	-1.29	3.44849	99.6297
629	125.411	-8.55	3.66251	100.079	629	127.152	-2.36	3.82794	99.7411	629	124.525	11.96	5.2938	99.7808	629	125.122	-5.63	2.28349	99.9913	629	124.658	-1.28	3.44839	99.6269
629.5	125.514	-8.54	3.66251	100.079	629.5	127.231	-2.36	3.82804	99.7437	629.5	124.607	11.96	5.2937	99.779	629.5	125.225	-5.63	2.28349	99.9913	629.5	124.744	-1.28	3.44849	99.6297
630	125.613	-8.54	3.66251	100.079	630	127.294	-2.36	3.82804	99.7437	630	124.682	11.96	5.2935	99.7752	630	125.312	-5.63	2.28349	99.9913	630	124.821	-1.28	3.44849	99.6297
630.5	125.707	-8.54	3.66241	100.076	630.5	127.392	-2.35	3.82814	99.7463	630.5	124.755	11.97	5.2937	99.779	630.5	125.397	-5.62	2.28359	99.9957	630.5	124.879	-1.28	3.44839	99.6269
631	125.805	-8.53	3.66231	100.073	631	127.489	-2.35	3.82814	99.7463	631	124.856	11.97	5.2937	99.779	631	125.486	-5.62	2.28369	100	631	124.975	-1.28	3.44839	99.6269
631.5	125.898	-8.53	3.66261	100.081	631.5	127.582	-2.35	3.82824	99.7489	631.5	124.955	11.98	5.2935	99.7752	631.5	125.553	-5.62	2.28359	99.9957	631.5	125.08	-1.27	3.44849	99.6297
632	125.967	-8.53	3.66291	100.09	632	127.681	-2.35	3.82824	99.7489	632	125.044	11.98	5.2935	99.7752	632	125.632	-5.62	2.28359	99.9957	632	125.17	-1.27	3.44888	99.6412
632.5	126.017	-8.53	3.66311	100.095	632.5	127.767	-2.34	3.82824	99.7489	632.5	125.135	11.98	5.29341	99.7734	632.5	125.697	-5.62	2.28379	100.004	632.5	125.279	-1.26	3.44908	99.6469
633	126.076	-8.53	3.66321	100.098	633	127.84	-2.34	3.82814	99.7463	633	125.219	11.98	5.2935	99.7752	633	125.79	-5.62	2.28399	100.013	633	125.369	-1.26	3.44938	99.6556
633.5	126.18	-8.53	3.66321	100.098	633.5	127.875	-2.35	3.82814	99.7463	633.5	125.265	11.99	5.2937	99.779	633.5	125.887	-5.61	2.28439	100.03	633.5	125.442	-1.26	3.44948	99.6584
634	126.279	-8.52	3.66301	100.092	634	127.951	-2.34	3.82804	99.7437	634	125.324	11.99	5.2941	99.7865	634	125.978	-5.61	2.28449	100.035	634	125.489	-1.26	3.44948	99.6584
634.5	126.375	-8.52	3.66291	100.09	634.5	128.053	-2.34	3.82794	99.7411	634.5	125.429	11.99	5.2944	99.7921	634.5	126.081	-5.61	2.28458	100.039	634.5	125.553	-1.26	3.44928	99.6527
635	126.475	-8.52	3.66261	100.081	635	128.15	-2.34	3.82784	99.7385	635	125.52	11.99	5.2945	99.794	635	126.187	-5.6	2.28458	100.039	635	125.645	-1.26	3.44918	99.6498
635.5	126.556	-8.52	3.66251	100.079	635.5	128.245	-2.34	3.82784	99.7385	635.5	125.61	12	5.2943	99.7903	635.5	126.267	-5.6	2.28439	100.03	635.5	125.747	-1.25	3.44898	99.644
636	126.619	-8.52	3.66241	100.076	636	128.342	-2.33	3.82784	99.7385	636	125.71	12	5.2943	99.7903	636	126.336	-5.6	2.28429	100.026	636	125.847	-1.25	3.44869	99.6355
636.5	126.709	-8.51	3.66241	100.076	636.5	128.418	-2.33	3.82774	99.736	636.5	125.804	12.01	5.2941	99.7865	636.5	126.41	-5.6	2.28409	100.017	636.5	125.951	-1.25	3.44859	99.6326
637	126.8	-8.51	3.66241	100.076	637	128.478	-2.33	3.82774	99.736	637	125.902	12.01	5.2936	99.7771	637	126.503	-5.6	2.28399	100.013	637	126.033	-1.25	3.44849	99.6297
637.5	126.904	-8.51	3.66241	100.076	637.5	128.58	-2.33	3.82765	99.7334	637.5	125.968	12.01	5.29341	99.7734	637.5	126.589	-5.59	2.28389	100.009	637.5	126.096	-1.25	3.44839	99.6269
638	126.996	-8.5	3.66241	100.076	638	128.686	-2.33	3.82765	99.7334	638	126.049	12.01	5.29311	99.7678	638	126.66	-5.59	2.28389	100.009	638	126.183	-1.24	3.44829	99.624
638.5	127.089	-8.5	3.66241	100.076	638.5	128.773	-2.32	3.82755	99.7308	638.5	126.139	12.02	5.29311	99.7678	638.5	126.748	-5.59	2.28389	100.009	638.5	126.286	-1.24	3.44829	99.624
639	127.168	-8.5	3.66251	100.079	639	128.881	-2.32	3.82755	99.7308	639	126.227	12.02	5.29311	99.7678	639	126.84	-5.59	2.28389	100.009	639	126.377	-1.24	3.44809	99.6182
639.5	127.205	-8.5	3.66271	100.084	639.5	128.97	-2.32	3.82745	99.7282	639.5	126.318	12.02	5.29321	99.7696	639.5	126.924	-5.59	2.28389	100.009	639.5	126.473	-1.23	3.44809	99.6182
640	127.271	-8.5	3.66311	100.095	640	129.036	-2.32	3.82745	99.7282	640	126.386	12.02	5.29311	99.7678	640	126.981	-5.59	2.28359	99.9957	640	126.565	-1.23	3.44819	99.6211
640.5	127.377	-8.5	3.66321	100.098	640.5	129.09	-2.32	3.82745	99.7282	640.5	126.463	12.03	5.29301	99.7659	640.5	127.081	-5.58	2.28389	100.009	640.5	126.645	-1.23	3.44839	99.6269
641	127.472	-8.49	3.66321	100.098	641	129.17	-2.32	3.82735	99.7256	641	126.546	12.03	5.29291	99.764	641	127.172	-5.58	2.28399	100.013	641	126.699	-1.23	3.44869	99.6355
641.5	127.566	-8.49	3.66311	100.095	641.5	129.243	-2.32	3.82725	99.723	641.5	126.613	12.03	5.29311	99.7678	641.5	127.271	-5.57	2.28419	100.022	641.5	126.75	-1.23	3.44898	99.644
642	127.672	-8.49	3.66301	100.092	642	129.342	-2.31	3.82715	99.7204	642	126.713	12.04	5.29341	99.7734	642	127.382	-5.57	2.28458	100.039	642	126.856	-1.22	3.44908	99.6469
642.5	127.756	-8.48	3.66281	100.087	642.5	129.444	-2.31	3.82715	99.7204	642.5	126.807	12.04	5.2937	99.779	642.5	127.472	-5.57	2.28458	100.039	642.5	126.956	-1.22	3.44908	99.6469
643	127.834	-8.48	3.66261	100.081	643	129.526	-2.31	3.82715	99.7204	643	126.896	12.04	5.2938	99.7808	643	127.553	-5.57	2.28449	100.035	643	127.046	-1.22	3.44888	99.6412
643.5	127.903	-8.48	3.66241	100.076	643.5	129.61	-2.31	3.82715	99.7204	643.5	127.003	12.05	5.2939	99.7827	643.5	127.603	-5.57	2.28439	100.03	643.5	127.154	-1.21	3.44859	99.6326
644	128.001	-8.48	3.66241	100.076	644	129.672	-2.31	3.82705	99.7178	644	127.105	12.05	5.2939	99.7827	644	127.69	-5.57	2.28409	100.017	644	127.244	-1.21	3.44829	99.624
644.5	128.097	-8.47	3.66241	100.076	644.5	129.767	-2.31	3.82705	99.7178	644.5	127.182	12.05	5.2939	99.7827	644.5	127.764	-5.57	2.28379	100.004	644.5	127.33	-1.21	3.44819	99.6211
645	128.181	-8.47	3.66221	100.071	645	129.857	-2.3	3.82695	99.7152	645	127.247	12.05	5.2936	99.7771	645	127.837	-5.56	2.28349	99.9913	645	127.395	-1.21	3.44799	99.6154
645.5	128.283	-8.47	3.66241	100.076	645.5	129.966	-2.3	3.82695	99.7152	645.5	127.329	12.06	5.29341	99.7734	645.5	127.943	-5.56	2.28339	99.9869	645.5	127.485	-1.21	3.44799	99.6154
646	128.353	-8.47	3.66241	100.076	646	130.065	-2.3	3.82695	99.7152	646	127.413	12.06	5.2933	99.7715	646	128.045	-5.56	2.28339	99.9869	646	127.591	-1.2	3.44809	99.6182
646.5	128.404	-8.47	3.66231	100.073	646.5	130.156	-2.3	3.82695	99.7152	646.5	127.488	12.06	5.29311	99.7678	646.5	128.129	-5.55	2.28339	99.9869	646.5	127.668	-1.2	3.44819	99.6211
647	128.47	-8.46	3.66251	100.079	647	130.218	-2.3	3.82695	99.7152	647	127.57	12.06	5.29311	99.7678	647	128.201	-5.55	2.28329	99.9826	647	127.765	-1.2	3.44819	99.6211
647.5	128.574	-8.46	3.66271	100.084	647.5	130.278	-2.3	3.82705	99.7178	647.5	127.669	12.07	5.29311	99.7678	647.5	128.267	-5.55	2.28319	99.9783	647.5	127.846	-1.2	3.44809	99.6182
648	128.659	-8.46	3.66271	100.084	648	130.371	-2.29	3.82715	99.7204	648	127.758	12.07	5.29301	99.7659	648	128.371	-5.55	2.28299	99.9696	648	127.908	-1.19	3.44819	99.6211
648.5	128.758	-8.45	3.66251	100.079	648.5	130.448	-2.29	3.82715	99.7204	648.5	127.821	12.07	5.29301	99.7659	648.5	128.479	-5.54	2.28299	99.9696	648.5	127.985	-1.19	3.44839	99.6269
649	128.866	-8.45	3.66241	100.076	649	130.519	-2.29	3.82705	99.7178	649	127.908	12.08	5.29291	99.764	649	128.571	-5.54	2.28319	99.9783	649	128.071	-1.19	3.44869	99.6355
649.5	128.95	-8.45	3.66241	100.076	649.5	130.625	-2.29	3.82705	99.7178	649.5	128.001	12.08	5.29281	99.7621	649.5	128.671	-5.54	2.28339	99.9869	649.5	128.166	-1.19	3.44908	99.6469
650	129.047	-8.44	3.66211	100.068	650	130.716	-2.29	3.82705	99.7178	650	128.096	12.08	5.29301	99.7659	650	128.756	-5.54	2.28379	100.004	650	128.262	-1.18	3.44928	99.6527
650.5	129.105	-8.44	3.66191	100.062	650.5	130.784	-2.29	3.82725	99.723	650.5	128.201	12.09	5.29321	99.7696	650.5	128.82	-5.53	2.28379	100.004	650.5	128.355	-1.18	3.44918	99.6498
651	129.192	-8.44	3.66172	100.057	651	130.857	-2.29	3.82725	99.723	651	128.303	12.09	5.2935	99.7752	651	128.872	-5.53	2.28379	100.004	651	128.457	-1.17	3.44918	99.6498
651.5	129.282	-8.44	3.66172	100.057	651.5	130.953	-2.29	3.82735	99.7256	651.5	128.39	12.09	5.2935	99.7752	651.5	128.944	-5.53	2.28379	100.004	651.5	128.557	-1.17	3.44898	99.644
652	129.367	-8.44	3.66172	100.057	652	131.041	-2.28	3.82725	99.723	652	128.459	12.09	5.29341	99.7734	652	129.037	-5.53	2.28369	100	652	128.633	-1.17	3.44849	99.6297
652.5	129.458	-8.43	3.66162	100.054	652.5	131.137	-2.28	3.82735	99.7256	652.5	128.508	12.1	5.2933	99.7715	652.5	129.137	-5.53	2.28339	99.9869	652.5	128.702	-1.17	3.44819	99.6211
653	129.525	-8.43	3.66172	100.057	653	131.245	-2.28	3.82725	99.723	653	128.596	12.1	5.29321	99.7696	653	129.239	-5.52	2.28339	99.9869	653	128.791	-1.17	3.44799	99.6154
653.5	129.602	-8.43	3.66181	100.06	653.5	131.331	-2.28	3.82725	99.723	653.5	128.665	12.1	5.29291	99.764	653.5	129.336	-5.52	2.28329	99.9826	653.5	128.883	-1.16	3.44759	99.6039
654	129.677	-8.43	3.66172	100.057	654	131.405	-2.28	3.82725	99.723	654	128.76	12.1	5.29291	99.764	654	129.41	-5.52	2.28309	99.9739	654	128.963	-1.16	3.44759	99.6039
654.5	129.751	-8.42	3.66201	100.065	654.5	131.471	-2.28	3.82725	99.723	654.5	128.871	12.11	5.29271	99.7603	654.5	129.469	-5.52	2.28319	99.9783	654.5	129.044	-1.16	3.44759	99.6039
655	129.853	-8.42	3.66261	100.081	655	131.566	-2.27	3.82725	99.723	655	128.963	12.11	5.29281	99.7621	655	129.567	-5.52	2.28329	99.9826	655	129.138	-1.15	3.44749	99.601
655.5	129.945	-8.42	3.66281	100.087	655.5	131.649	-2.27	3.82725	99.723	655.5	129.046	12.11	5.29301	99.7659	655.5	129.662	-5.51	2.28339	99.9869	655.5	129.225	-1.15	3.44739	99.5981
656	130.039	-8.41	3.66271	100.084	656	131.735	-2.27	3.82725	99.723	656	129.102	12.11	5.29311	99.7678	656	129.756	-5.51	2.28339	99.9869	656	129.28	-1.15	3.44739	99.5981
656.5	130.143	-8.41	3.66281	100.087	656.5	131.803	-2.27	3.82715	99.7204	656.5	129.2	12.12	5.29321	99.7696	656.5	129.852	-5.51	2.28349	99.9913	656.5	129.378	-1.15	3.44749	99.601
657	130.234	-8.41	3.66291	100.09	657	131.889	-2.27	3.82715	99.7204	657	129.305	12.12	5.29321	99.7696	657	129.932	-5.5	2.28379	100.004	657	129.469	-1.14	3.44779	99.6096
657.5	130.308	-8.41	3.66281	100.087	657.5	131.966	-2.27	3.82705	99.7178	657.5	129.392	12.12	5.2933	99.7715	657.5	130.014	-5.5	2.28409	100.017	657.5	129.558	-1.14	3.44819	99.6211
658	130.372	-8.41	3.66251	100.079	658	132.038	-2.27	3.82715	99.7204	658	129.498	12.13	5.2935	99.7752	658	130.059	-5.51	2.28439	100.03	658	129.674	-1.14	3.44849	99.6297
658.5	130.463	-8.4	3.66231	100.073	658.5	132.136	-2.26	3.82705	99.7178	658.5	129.586	12.13	5.2938	99.7808	658.5	130.115	-5.5	2.28458	100.039	658.5	129.768	-1.13	3.44859	99.6326
659	130.548	-8.4	3.66221	100.071	659	132.232	-2.26	3.82705	99.7178	659	129.659	12.14	5.2941	99.7865	659	130.219	-5.5	2.28449	100.035	659	129.853	-1.13	3.44849	99.6297
659.5	130.627	-8.4	3.66221	100.071	659.5	132.327	-2.26	3.82705	99.7178	659.5	129.712	12.13	5.2943	99.7903	659.5	130.316	-5.5	2.28439	100.03	659.5	129.92	-1.13	3.44859	99.6326
660	130.707	-8.4	3.66211	100.068	660	132.419	-2.26	3.82715	99.7204	660	129.764	12.14	5.2942	99.7884	660	130.411	-5.49	2.28429	100.026	660	129.99	-1.13	3.44839	99.6269
660.5	130.799	-8.4	3.66211	100.068	660.5	132.52	-2.26	3.82705	99.7178	660.5	129.863	12.14	5.294	99.7846	660.5	130.514	-5.49	2.28409	100.017	660.5	130.079	-1.12	3.44819	99.6211
661	130.88	-8.39	3.66211	100.068	661	132.583	-2.26	3.82715	99.7204	661	129.96	12.15	5.2939	99.7827	661	130.599	-5.49	2.28389	100.009	661	130.147	-1.12	3.44809	99.6182
661.5	130.938	-8.39	3.66191	100.062	661.5	132.666	-2.25	3.82705	99.7178	661.5	130.06	12.15	5.2935	99.7752	661.5	130.685	-5.49	2.28369	100	661.5	130.241	-1.12	3.44799	99.6154
662	131.036	-8.39	3.66211	100.068	662	132.761	-2.25	3.82705	99.7178	662	130.156	12.15	5.29321	99.7696	662	130.746	-5.49	2.28339	99.9869	662	130.349	-1.12	3.44799	99.6154
662.5	131.129	-8.39	3.66231	100.073	662.5	132.846	-2.25	3.82705	99.7178	662.5	130.244	12.16	5.29311	99.7678	662.5	130.841	-5.48	2.28329	99.9826	662.5	130.43	-1.12	3.44789	99.6125
663	131.215	-8.38	3.66261	100.081	663	132.938	-2.25	3.82715	99.7204	663	130.316	12.16	5.29291	99.764	663	130.937	-5.48	2.28319	99.9783	663	130.508	-1.11	3.44789	99.6125
663.5	131.333	-8.38	3.66251	100.079	663.5	133.021	-2.25	3.82705	99.7178	663.5	130.392	12.16	5.29271	99.7603	663.5	131.022	-5.48	2.28319	99.9783	663.5	130.575	-1.11	3.44789	99.6125
664	131.423	-8.37	3.66241	100.076	664	133.075	-2.25	3.82715	99.7204	664	130.485	12.17	5.29261	99.7584	664	131.12	-5.48	2.28309	99.9739	664	130.676	-1.11	3.44779	99.6096
664.5	131.505	-8.37	3.66231	100.073	664.5	133.14	-2.25	3.82705	99.7178	664.5	130.586	12.17	5.29251	99.7565	664.5	131.187	-5.48	2.2829	99.9652	664.5	130.774	-1.1	3.44789	99.6125
665	131.553	-8.37	3.66221	100.071	665	133.227	-2.24	3.82715	99.7204	665	130.666	12.17	5.29261	99.7584	665	131.251	-5.47	2.28299	99.9696	665	130.873	-1.1	3.44819	99.6211
665.5	131.644	-8.37	3.66201	100.065	665.5	133.32	-2.24	3.82725	99.723	665.5	130.766	12.18	5.29251	99.7565	665.5	131.319	-5.47	2.28329	99.9826	665.5	130.98	-1.1	3.44839	99.6269
666	131.731	-8.37	3.66181	100.06	666	133.418	-2.24	3.82725	99.723	666	130.85	12.18	5.29271	99.7603	666	131.402	-5.47	2.28359	99.9957	666	131.067	-1.1	3.44888	99.6412
666.5	131.794	-8.37	3.66162	100.054	666.5	133.521	-2.24	3.82725	99.723	666.5	130.896	12.18	5.29301	99.7659	666.5	131.498	-5.47	2.28389	100.009	666.5	131.137	-1.1	3.44908	99.6469
667	131.888	-8.36	3.66172	100.057	667	133.611	-2.24	3.82725	99.723	667	130.955	12.18	5.29341	99.7734	667	131.597	-5.46	2.28389	100.009	667	131.189	-1.1	3.44908	99.6469
667.5	131.988	-8.36	3.66181	100.06	667.5	133.694	-2.24	3.82725	99.723	667.5	131.058	12.19	5.2937	99.779	667.5	131.692	-5.46	2.28379	100.004	667.5	131.259	-1.09	3.44908	99.6469
668	132.07	-8.36	3.66191	100.062	668	133.765	-2.24	3.82725	99.723	668	131.148	12.19	5.2938	99.7808	668	131.786	-5.46	2.28369	100	668	131.34	-1.09	3.44898	99.644
668.5	132.135	-8.36	3.66201	100.065	668.5	133.851	-2.23	3.82725	99.723	668.5	131.241	12.2	5.2936	99.7771	668.5	131.882	-5.46	2.28349	99.9913	668.5	131.438	-1.09	3.44888	99.6412
669	132.221	-8.35	3.66201	100.065	669	133.946	-2.23	3.82715	99.7204	669	131.346	12.2	5.2935	99.7752	669	131.953	-5.46	2.28329	99.9826	669	131.544	-1.09	3.44869	99.6355
669.5	132.312	-8.35	3.66201	100.065	669.5	134.039	-2.23	3.82705	99.7178	669.5	131.437	12.2	5.29311	99.7678	669.5	132.018	-5.45	2.28309	99.9739	669.5	131.638	-1.08	3.44849	99.6297
670	132.408	-8.35	3.66221	100.071	670	134.135	-2.23	3.82705	99.7178	670	131.524	12.21	5.29281	99.7621	670	132.111	-5.45	2.28299	99.9696	670	131.723	-1.08	3.44849	99.6297
670.5	132.521	-8.34	3.66261	100.081	670.5	134.216	-2.23	3.82695	99.7152	670.5	131.595	12.21	5.29251	99.7565	670.5	132.203	-5.45	2.28299	99.9696	670.5	131.788	-1.08	3.44849	99.6297
671	132.611	-8.34	3.66281	100.087	671	134.287	-2.23	3.82695	99.7152	671	131.675	12.21	5.29231	99.7528	671	132.281	-5.45	2.28309	99.9739	671	131.874	-1.08	3.44859	99.6326
671.5	132.701	-8.34	3.66281	100.087	671.5	134.32	-2.23	3.82685	99.7126	671.5	131.769	12.21	5.29201	99.7472	671.5	132.353	-5.45	2.28319	99.9783	671.5	131.983	-1.07	3.44859	99.6326
672	132.754	-8.34	3.66281	100.087	672	134.412	-2.22	3.82685	99.7126	672	131.852	12.22	5.29201	99.7472	672	132.444	-5.45	2.28329	99.9826	672	132.073	-1.07	3.44859	99.6326
672.5	132.823	-8.33	3.66281	100.087	672.5	134.515	-2.22	3.82675	99.7101	672.5	131.939	12.22	5.29191	99.7453	672.5	132.532	-5.44	2.28309	99.9739	672.5	132.175	-1.07	3.44849	99.6297
673	132.917	-8.33	3.66291	100.09	673	134.61	-2.22	3.82675	99.7101	673	132.014	12.22	5.29191	99.7453	673	132.591	-5.44	2.28299	99.9696	673	132.263	-1.06	3.44859	99.6326
673.5	132.979	-8.33	3.66271	100.084	673.5	134.71	-2.22	3.82675	99.7101	673.5	132.092	12.22	5.29181	99.7434	673.5	132.688	-5.44	2.28329	99.9826	673.5	132.342	-1.06	3.44869	99.6355
674	133.076	-8.32	3.66251	100.079	674	134.806	-2.22	3.82685	99.7126	674	132.174	12.23	5.29171	99.7415	674	132.776	-5.44	2.28359	99.9957	674	132.4	-1.06	3.44888	99.6412
674.5	133.179	-8.32	3.66241	100.076	674.5	134.881	-2.21	3.82695	99.7152	674.5	132.233	12.23	5.29191	99.7453	674.5	132.865	-5.44	2.28409	100.017	674.5	132.439	-1.06	3.44908	99.6469
675	133.265	-8.32	3.66241	100.076	675	134.937	-2.21	3.82695	99.7152	675	132.339	12.23	5.29231	99.7528	675	132.978	-5.43	2.28429	100.026	675	132.548	-1.06	3.44908	99.6469
675.5	133.336	-8.32	3.66241	100.076	675.5	135.045	-2.21	3.82705	99.7178	675.5	132.436	12.24	5.29281	99.7621	675.5	133.073	-5.43	2.28439	100.03	675.5	132.645	-1.05	3.44898	99.644
676	133.407	-8.32	3.66251	100.079	676	135.14	-2.21	3.82705	99.7178	676	132.516	12.24	5.29311	99.7678	676	133.16	-5.43	2.28429	100.026	676	132.735	-1.05	3.44888	99.6412
676.5	133.501	-8.31	3.66271	100.084	676.5	135.227	-2.21	3.82705	99.7178	676.5	132.624	12.24	5.29321	99.7696	676.5	133.217	-5.43	2.28419	100.022	676.5	132.843	-1.05	3.44859	99.6326
677	133.607	-8.31	3.66251	100.079	677	135.326	-2.2	3.82715	99.7204	677	132.727	12.24	5.29321	99.7696	677	133.291	-5.43	2.28379	100.004	677	132.935	-1.05	3.44819	99.6211
677.5	133.703	-8.3	3.66281	100.087	677.5	135.41	-2.2	3.82725	99.723	677.5	132.804	12.25	5.2933	99.7715	677.5	133.38	-5.42	2.28349	99.9913	677.5	133.013	-1.04	3.44799	99.6154
678	133.806	-8.3	3.66311	100.095	678	135.488	-2.2	3.82735	99.7256	678	132.864	12.25	5.29311	99.7678	678	133.444	-5.42	2.28329	99.9826	678	133.085	-1.04	3.44779	99.6096
678.5	133.892	-8.3	3.6633	100.1	678.5	135.54	-2.2	3.82735	99.7256	678.5	132.947	12.25	5.29301	99.7659	678.5	133.531	-5.42	2.28319	99.9783	678.5	133.18	-1.04	3.44769	99.6067
679	133.957	-8.3	3.6633	100.1	679	135.606	-2.2	3.82735	99.7256	679	133.036	12.25	5.29301	99.7659	679	133.635	-5.42	2.28329	99.9826	679	133.272	-1.04	3.44759	99.6039
679.5	134.01	-8.3	3.6633	100.1	679.5	135.698	-2.2	3.82735	99.7256	679.5	133.111	12.25	5.29281	99.7621	679.5	133.721	-5.41	2.28339	99.9869	679.5	133.36	-1.04	3.44759	99.6039
680	134.082	-8.3	3.66311	100.095	680	135.792	-2.19	3.82735	99.7256	680	133.192	12.26	5.29291	99.764	680	133.8	-5.41	2.28329	99.9826	680	133.453	-1.03	3.44759	99.6039
680.5	134.165	-8.29	3.66301	100.092	680.5	135.897	-2.19	3.82725	99.723	680.5	133.292	12.26	5.29291	99.764	680.5	133.861	-5.41	2.28319	99.9783	680.5	133.539	-1.03	3.44749	99.601
681	134.263	-8.29	3.66271	100.084	681	135.99	-2.19	3.82725	99.723	681	133.375	12.26	5.29291	99.764	681	133.96	-5.41	2.28309	99.9739	681	133.593	-1.03	3.44749	99.601
681.5	134.368	-8.28	3.66241	100.076	681.5	136.07	-2.19	3.82725	99.723	681.5	133.441	12.27	5.29271	99.7603	681.5	134.054	-5.4	2.28319	99.9783	681.5	133.668	-1.03	3.44769	99.6067
682	134.463	-8.28	3.66231	100.073	682	136.124	-2.19	3.82725	99.723	682	133.524	12.27	5.29271	99.7603	682	134.155	-5.4	2.28329	99.9826	682	133.75	-1.02	3.44799	99.6154
682.5	134.544	-8.28	3.66241	100.076	682.5	136.216	-2.18	3.82725	99.723	682.5	133.619	12.27	5.29291	99.764	682.5	134.259	-5.39	2.28349	99.9913	682.5	133.849	-1.02	3.44819	99.6211
683	134.597	-8.28	3.66231	100.073	683	136.323	-2.18	3.82725	99.723	683	133.711	12.28	5.29311	99.7678	683	134.35	-5.39	2.28379	100.004	683	133.945	-1.02	3.44819	99.6211
683.5	134.694	-8.28	3.66251	100.079	683.5	136.422	-2.18	3.82725	99.723	683.5	133.816	12.28	5.29341	99.7734	683.5	134.421	-5.39	2.28379	100.004	683.5	134.038	-1.01	3.44809	99.6182
684	134.805	-8.27	3.66241	100.076	684	136.521	-2.17	3.82705	99.7178	684	133.916	12.29	5.2938	99.7808	684	134.474	-5.39	2.28379	100.004	684	134.134	-1.01	3.44799	99.6154
684.5	134.891	-8.27	3.66231	100.073	684.5	136.613	-2.17	3.82705	99.7178	684.5	134	12.29	5.294	99.7846	684.5	134.543	-5.39	2.28369	100	684.5	134.235	-1.01	3.44769	99.6067
685	134.996	-8.26	3.66241	100.076	685	136.686	-2.17	3.82695	99.7152	685	134.068	12.29	5.2939	99.7827	685	134.623	-5.39	2.28349	99.9913	685	134.305	-1	3.44749	99.601
685.5	135.083	-8.26	3.66271	100.084	685.5	136.738	-2.17	3.82695	99.7152	685.5	134.121	12.29	5.2938	99.7808	685.5	134.717	-5.38	2.28309	99.9739	685.5	134.374	-1	3.4472	99.5924
686	135.156	-8.26	3.66301	100.092	686	136.827	-2.17	3.82695	99.7152	686	134.209	12.29	5.2936	99.7771	686	134.818	-5.38	2.28299	99.9696	686	134.469	-1	3.447	99.5867
686.5	135.207	-8.26	3.66311	100.095	686.5	136.892	-2.17	3.82695	99.7152	686.5	134.274	12.29	5.29341	99.7734	686.5	134.912	-5.38	2.2828	99.9608	686.5	134.553	-1	3.4468	99.5809
687	135.261	-8.26	3.66321	100.098	687	136.98	-2.17	3.82685	99.7126	687	134.376	12.3	5.2933	99.7715	687	134.997	-5.37	2.2826	99.9521	687	134.641	-0.99	3.4468	99.5809
687.5	135.355	-8.25	3.66321	100.098	687.5	137.086	-2.16	3.82685	99.7126	687.5	134.479	12.3	5.29311	99.7678	687.5	135.065	-5.37	2.2826	99.9521	687.5	134.719	-0.99	3.4467	99.578
688	135.46	-8.25	3.66321	100.098	688	137.179	-2.16	3.82695	99.7152	688	134.569	12.3	5.29311	99.7678	688	135.141	-5.37	2.2826	99.9521	688	134.804	-0.99	3.4466	99.5752
688.5	135.562	-8.24	3.66291	100.09	688.5	137.249	-2.16	3.82695	99.7152	688.5	134.649	12.31	5.29301	99.7659	688.5	135.251	-5.37	2.2827	99.9565	688.5	134.891	-0.99	3.4464	99.5694
689	135.655	-8.24	3.66271	100.084	689	137.319	-2.16	3.82695	99.7152	689	134.705	12.31	5.29291	99.764	689	135.344	-5.36	2.2826	99.9521	689	134.952	-0.99	3.4463	99.5666
689.5	135.738	-8.24	3.66251	100.079	689.5	137.418	-2.16	3.82685	99.7126	689.5	134.797	12.31	5.29291	99.764	689.5	135.44	-5.36	2.2827	99.9565	689.5	135.045	-0.98	3.4465	99.5723
690	135.801	-8.24	3.66251	100.079	690	137.508	-2.15	3.82685	99.7126	690	134.91	12.31	5.29281	99.7621	690	135.531	-5.36	2.2828	99.9608	690	135.145	-0.98	3.4468	99.5809
690.5	135.887	-8.23	3.66241	100.076	690.5	137.608	-2.15	3.82685	99.7126	690.5	135.001	12.32	5.29261	99.7584	690.5	135.607	-5.35	2.28309	99.9739	690.5	135.229	-0.97	3.4471	99.5895
691	135.984	-8.23	3.66241	100.076	691	137.71	-2.15	3.82685	99.7126	691	135.105	12.32	5.29261	99.7584	691	135.671	-5.35	2.28329	99.9826	691	135.339	-0.97	3.4473	99.5953
691.5	136.08	-8.23	3.66241	100.076	691.5	137.799	-2.15	3.82685	99.7126	691.5	135.194	12.32	5.29291	99.764	691.5	135.707	-5.35	2.28339	99.9869	691.5	135.435	-0.97	3.4473	99.5953
692	136.176	-8.22	3.66241	100.076	692	137.878	-2.15	3.82685	99.7126	692	135.264	12.32	5.2933	99.7715	692	135.806	-5.35	2.28339	99.9869	692	135.521	-0.96	3.4473	99.5953
692.5	136.271	-8.22	3.66231	100.073	692.5	137.935	-2.14	3.82685	99.7126	692.5	135.325	12.32	5.29341	99.7734	692.5	135.91	-5.34	2.28319	99.9783	692.5	135.587	-0.96	3.44739	99.5981
693	136.344	-8.22	3.66251	100.079	693	138.026	-2.14	3.82675	99.7101	693	135.373	12.33	5.2933	99.7715	693	135.997	-5.34	2.28319	99.9783	693	135.659	-0.96	3.4471	99.5895
693.5	136.395	-8.22	3.66281	100.087	693.5	138.112	-2.14	3.82685	99.7126	693.5	135.472	12.33	5.29321	99.7696	693.5	136.107	-5.34	2.2829	99.9652	693.5	135.755	-0.96	3.447	99.5867
694	136.442	-8.21	3.66301	100.092	694	138.189	-2.14	3.82695	99.7152	694	135.569	12.33	5.29321	99.7696	694	136.193	-5.33	2.2827	99.9565	694	135.82	-0.95	3.4469	99.5838
694.5	136.55	-8.21	3.66311	100.095	694.5	138.275	-2.13	3.82685	99.7126	694.5	135.663	12.34	5.29291	99.764	694.5	136.273	-5.33	2.2825	99.9478	694.5	135.904	-0.95	3.447	99.5867
695	136.647	-8.2	3.66321	100.098	695	138.364	-2.13	3.82685	99.7126	695	135.766	12.34	5.29281	99.7621	695	136.343	-5.33	2.2824	99.9435	695	136.009	-0.95	3.4472	99.5924
695.5	136.74	-8.2	3.66321	100.098	695.5	138.443	-2.13	3.82685	99.7126	695.5	135.855	12.34	5.29271	99.7603	695.5	136.429	-5.33	2.2823	99.9391	695.5	136.103	-0.95	3.4472	99.5924
696	136.844	-8.19	3.66301	100.092	696	138.51	-2.13	3.82705	99.7178	696	135.926	12.34	5.29261	99.7584	696	136.532	-5.32	2.2823	99.9391	696	136.174	-0.94	3.4473	99.5953
696.5	136.934	-8.19	3.66281	100.087	696.5	138.612	-2.13	3.82725	99.723	696.5	135.999	12.35	5.29271	99.7603	696.5	136.613	-5.32	2.2822	99.9347	696.5	136.24	-0.94	3.4473	99.5953
697	137.007	-8.19	3.66261	100.081	697	138.707	-2.12	3.82745	99.7282	697	136.094	12.35	5.29271	99.7603	697	136.708	-5.32	2.282	99.926	697	136.337	-0.94	3.4472	99.5924
697.5	137.079	-8.18	3.66261	100.081	697.5	138.8	-2.12	3.82735	99.7256	697.5	136.199	12.35	5.29271	99.7603	697.5	136.79	-5.31	2.282	99.926	697.5	136.442	-0.93	3.4473	99.5953
698	137.177	-8.18	3.66261	100.081	698	138.901	-2.12	3.82745	99.7282	698	136.282	12.36	5.29261	99.7584	698	136.85	-5.31	2.2821	99.9304	698	136.537	-0.93	3.44739	99.5981
698.5	137.269	-8.18	3.66261	100.081	698.5	138.994	-2.11	3.82745	99.7282	698.5	136.373	12.36	5.29261	99.7584	698.5	136.918	-5.31	2.2823	99.9391	698.5	136.645	-0.92	3.44759	99.6039
699	137.359	-8.17	3.66271	100.084	699	139.058	-2.11	3.82755	99.7308	699	136.462	12.36	5.29291	99.764	699	136.995	-5.3	2.2826	99.9521	699	136.734	-0.92	3.44799	99.6154
699.5	137.454	-8.17	3.66271	100.084	699.5	139.13	-2.11	3.82774	99.736	699.5	136.511	12.36	5.2933	99.7715	699.5	137.096	-5.3	2.2829	99.9652	699.5	136.807	-0.92	3.44809	99.6182
700	137.537	-8.16	3.66251	100.079	700	139.229	-2.11	3.82774	99.736	700	136.561	12.36	5.2936	99.7771	700	137.187	-5.3	2.28309	99.9739	700	136.86	-0.92	3.44799	99.6154
700.5	137.589	-8.16	3.66261	100.081	700.5	139.314	-2.11	3.82774	99.736	700.5	136.663	12.37	5.2939	99.7827	700.5	137.285	-5.29	2.28309	99.9739	700.5	136.936	-0.92	3.44789	99.6125
701	137.642	-8.16	3.66291	100.09	701	139.4	-2.1	3.82774	99.736	701	136.76	12.37	5.294	99.7846	701	137.385	-5.29	2.28299	99.9696	701	137.01	-0.91	3.44759	99.6039
701.5	137.744	-8.15	3.66301	100.092	701.5	139.481	-2.1	3.82784	99.7385	701.5	136.855	12.37	5.294	99.7846	701.5	137.48	-5.28	2.2829	99.9652	701.5	137.105	-0.91	3.4473	99.5953
702	137.838	-8.15	3.66301	100.092	702	139.547	-2.1	3.82774	99.736	702	136.954	12.38	5.2939	99.7827	702	137.56	-5.28	2.2828	99.9608	702	137.209	-0.91	3.4471	99.5895
702.5	137.928	-8.15	3.66301	100.092	702.5	139.619	-2.1	3.82774	99.736	702.5	137.05	12.38	5.2937	99.779	702.5	137.619	-5.28	2.2826	99.9521	702.5	137.305	-0.9	3.4469	99.5838
703	138.032	-8.14	3.66291	100.09	703	139.7	-2.09	3.82774	99.736	703	137.136	12.38	5.2936	99.7771	703	137.712	-5.28	2.2826	99.9521	703	137.39	-0.9	3.4468	99.5809
703.5	138.122	-8.14	3.66281	100.087	703.5	139.797	-2.09	3.82765	99.7334	703.5	137.21	12.38	5.2935	99.7752	703.5	137.8	-5.27	2.2825	99.9478	703.5	137.458	-0.9	3.4468	99.5809
704	138.206	-8.13	3.66261	100.081	704	139.891	-2.09	3.82765	99.7334	704	137.291	12.39	5.2935	99.7752	704	137.884	-5.27	2.2825	99.9478	704	137.535	-0.89	3.4469	99.5838
704.5	138.278	-8.13	3.66251	100.079	704.5	139.989	-2.09	3.82765	99.7334	704.5	137.38	12.39	5.2935	99.7752	704.5	137.961	-5.27	2.2826	99.9521	704.5	137.649	-0.89	3.447	99.5867
705	138.367	-8.13	3.66251	100.079	705	140.08	-2.08	3.82765	99.7334	705	137.47	12.39	5.2935	99.7752	705	138.041	-5.26	2.2826	99.9521	705	137.741	-0.88	3.4469	99.5838
705.5	138.466	-8.12	3.66261	100.081	705.5	140.164	-2.08	3.82765	99.7334	705.5	137.557	12.39	5.2935	99.7752	705.5	138.128	-5.26	2.2826	99.9521	705.5	137.836	-0.88	3.447	99.5867
706	138.55	-8.12	3.66251	100.079	706	140.244	-2.08	3.82755	99.7308	706	137.631	12.4	5.2936	99.7771	706	138.195	-5.26	2.2826	99.9521	706	137.926	-0.88	3.4472	99.5924
706.5	138.641	-8.11	3.66251	100.079	706.5	140.319	-2.08	3.82755	99.7308	706.5	137.71	12.4	5.2935	99.7752	706.5	138.279	-5.25	2.2829	99.9652	706.5	138.009	-0.87	3.44739	99.5981
707	138.724	-8.11	3.66251	100.079	707	140.422	-2.07	3.82755	99.7308	707	137.793	12.4	5.2937	99.779	707	138.376	-5.25	2.28299	99.9696	707	138.076	-0.87	3.44779	99.6096
707.5	138.783	-8.11	3.66241	100.076	707.5	140.504	-2.07	3.82745	99.7282	707.5	137.859	12.4	5.2939	99.7827	707.5	138.468	-5.25	2.28329	99.9826	707.5	138.113	-0.87	3.44789	99.6125
708	138.85	-8.11	3.66251	100.079	708	140.596	-2.07	3.82755	99.7308	708	137.957	12.41	5.294	99.7846	708	138.57	-5.24	2.28339	99.9869	708	138.212	-0.87	3.44789	99.6125
708.5	138.933	-8.1	3.66271	100.084	708.5	140.691	-2.07	3.82755	99.7308	708.5	138.055	12.41	5.2944	99.7921	708.5	138.674	-5.24	2.28339	99.9869	708.5	138.313	-0.86	3.44789	99.6125
709	139.029	-8.1	3.66301	100.092	709	140.752	-2.07	3.82755	99.7308	709	138.141	12.42	5.29469	99.7977	709	138.759	-5.23	2.28329	99.9826	709	138.405	-0.86	3.44779	99.6096
709.5	139.128	-8.09	3.66311	100.095	709.5	140.791	-2.07	3.82765	99.7334	709.5	138.247	12.42	5.29469	99.7977	709.5	138.831	-5.23	2.28329	99.9826	709.5	138.508	-0.85	3.44759	99.6039
710	139.219	-8.09	3.66311	100.095	710	140.879	-2.06	3.82755	99.7308	710	138.348	12.43	5.2946	99.7959	710	138.891	-5.23	2.28299	99.9696	710	138.601	-0.85	3.44749	99.601
710.5	139.317	-8.08	3.66301	100.092	710.5	140.979	-2.06	3.82765	99.7334	710.5	138.424	12.43	5.2945	99.794	710.5	138.989	-5.22	2.2829	99.9652	710.5	138.676	-0.85	3.4473	99.5953
711	139.415	-8.08	3.66301	100.092	711	141.071	-2.06	3.82765	99.7334	711	138.484	12.43	5.2943	99.7903	711	139.066	-5.22	2.2828	99.9608	711	138.75	-0.85	3.4471	99.5895
711.5	139.486	-8.08	3.66271	100.084	711.5	141.17	-2.06	3.82755	99.7308	711.5	138.571	12.43	5.294	99.7846	711.5	139.132	-5.22	2.2828	99.9608	711.5	138.842	-0.84	3.447	99.5867
712	139.55	-8.07	3.66241	100.076	712	141.268	-2.05	3.82765	99.7334	712	138.658	12.44	5.2938	99.7808	712	139.236	-5.22	2.2829	99.9652	712	138.941	-0.84	3.4471	99.5895
712.5	139.645	-8.07	3.66221	100.071	712.5	141.343	-2.05	3.82755	99.7308	712.5	138.729	12.44	5.2935	99.7752	712.5	139.328	-5.21	2.2829	99.9652	712.5	139.031	-0.83	3.4472	99.5924
713	139.733	-8.07	3.66231	100.073	713	141.407	-2.05	3.82765	99.7334	713	138.817	12.44	5.2935	99.7752	713	139.408	-5.21	2.2828	99.9608	713	139.124	-0.83	3.4472	99.5924
713.5	139.815	-8.06	3.66231	100.073	713.5	141.504	-2.05	3.82765	99.7334	713.5	138.917	12.45	5.2935	99.7752	713.5	139.467	-5.21	2.2829	99.9652	713.5	139.21	-0.83	3.4472	99.5924
714	139.89	-8.06	3.66231	100.073	714	141.598	-2.05	3.82774	99.736	714	139.004	12.45	5.2935	99.7752	714	139.559	-5.2	2.2829	99.9652	714	139.264	-0.83	3.44749	99.601
714.5	139.975	-8.05	3.66241	100.076	714.5	141.69	-2.04	3.82774	99.736	714.5	139.069	12.45	5.29341	99.7734	714.5	139.654	-5.2	2.28299	99.9696	714.5	139.323	-0.83	3.44779	99.6096
715	140.055	-8.05	3.66241	100.076	715	141.789	-2.04	3.82765	99.7334	715	139.152	12.46	5.29341	99.7734	715	139.757	-5.19	2.28319	99.9783	715	139.414	-0.82	3.44809	99.6182
715.5	140.113	-8.05	3.66241	100.076	715.5	141.879	-2.04	3.82774	99.736	715.5	139.244	12.46	5.2935	99.7752	715.5	139.85	-5.19	2.28349	99.9913	715.5	139.512	-0.82	3.44829	99.624
716	140.21	-8.04	3.66271	100.084	716	141.95	-2.04	3.82765	99.7334	716	139.338	12.46	5.2937	99.779	716	139.95	-5.18	2.28389	100.009	716	139.606	-0.81	3.44839	99.6269
716.5	140.31	-8.03	3.66301	100.092	716.5	141.994	-2.04	3.82765	99.7334	716.5	139.441	12.47	5.2939	99.7827	716.5	140.027	-5.18	2.28409	100.017	716.5	139.701	-0.81	3.44829	99.624
717	140.395	-8.03	3.66301	100.092	717	142.066	-2.04	3.82774	99.736	717	139.533	12.47	5.2941	99.7865	717	140.085	-5.18	2.28389	100.009	717	139.797	-0.81	3.44839	99.6269
717.5	140.503	-8.02	3.66311	100.095	717.5	142.159	-2.03	3.82784	99.7385	717.5	139.628	12.47	5.2941	99.7865	717.5	140.157	-5.17	2.28389	100.009	717.5	139.894	-0.8	3.44819	99.6211
718	140.607	-8.02	3.66301	100.092	718	142.258	-2.03	3.82784	99.7385	718	139.695	12.48	5.2941	99.7865	718	140.224	-5.17	2.28369	100	718	139.968	-0.8	3.44789	99.6125
718.5	140.684	-8.01	3.66301	100.092	718.5	142.361	-2.03	3.82794	99.7411	718.5	139.749	12.48	5.294	99.7846	718.5	140.31	-5.17	2.28339	99.9869	718.5	140.029	-0.8	3.44769	99.6067
719	140.744	-8.01	3.66301	100.092	719	142.451	-2.02	3.82814	99.7463	719	139.829	12.48	5.2939	99.7827	719	140.416	-5.16	2.28339	99.9869	719	140.126	-0.8	3.44749	99.601
719.5	140.825	-8.01	3.66291	100.09	719.5	142.536	-2.02	3.82814	99.7463	719.5	139.9	12.48	5.2937	99.779	719.5	140.511	-5.16	2.28319	99.9783	719.5	140.218	-0.79	3.44749	99.601
720	140.912	-8	3.66271	100.084	720	142.589	-2.02	3.82814	99.7463	720	139.999	12.49	5.2935	99.7752	720	140.598	-5.16	2.28309	99.9739	720	140.299	-0.79	3.44739	99.5981
720.5	140.989	-8	3.66271	100.084	720.5	142.683	-2.02	3.82814	99.7463	720.5	140.104	12.49	5.29341	99.7734	720.5	140.678	-5.15	2.28309	99.9739	720.5	140.374	-0.79	3.4473	99.5953
721	141.066	-7.99	3.66271	100.084	721	142.789	-2.01	3.82824	99.7489	721	140.194	12.49	5.29341	99.7734	721	140.732	-5.15	2.28319	99.9783	721	140.458	-0.78	3.4473	99.5953
721.5	141.161	-7.99	3.66271	100.084	721.5	142.874	-2.01	3.82834	99.7515	721.5	140.28	12.5	5.29341	99.7734	721.5	140.836	-5.14	2.28329	99.9826	721.5	140.544	-0.78	3.4472	99.5924
722	141.247	-7.98	3.66251	100.079	722	142.982	-2.01	3.82844	99.7541	722	140.329	12.5	5.29341	99.7734	722	140.94	-5.14	2.28329	99.9826	722	140.604	-0.78	3.4473	99.5953
722.5	141.309	-7.98	3.66251	100.079	722.5	143.07	-2.01	3.82844	99.7541	722.5	140.426	12.5	5.29341	99.7734	722.5	141.028	-5.13	2.28319	99.9783	722.5	140.701	-0.77	3.44739	99.5981
723	141.399	-7.97	3.66251	100.079	723	143.142	-2	3.82854	99.7567	723	140.529	12.51	5.2933	99.7715	723	141.128	-5.13	2.28339	99.9869	723	140.797	-0.77	3.44769	99.6067
723.5	141.494	-7.97	3.66281	100.087	723.5	143.194	-2	3.82864	99.7593	723.5	140.616	12.51	5.2935	99.7752	723.5	141.212	-5.13	2.28369	100	723.5	140.888	-0.77	3.44799	99.6154
724	141.577	-7.96	3.66311	100.095	724	143.272	-2	3.82864	99.7593	724	140.723	12.52	5.2936	99.7771	724	141.283	-5.12	2.28399	100.013	724	140.993	-0.76	3.44809	99.6182
724.5	141.69	-7.96	3.6634	100.103	724.5	143.346	-2	3.82874	99.7618	724.5	140.812	12.52	5.2939	99.7827	724.5	141.316	-5.12	2.28399	100.013	724.5	141.094	-0.76	3.44809	99.6182
725	141.786	-7.95	3.6635	100.106	725	143.436	-2	3.82864	99.7593	725	140.885	12.52	5.2943	99.7903	725	141.398	-5.12	2.28399	100.013	725	141.174	-0.75	3.44809	99.6182
725.5	141.874	-7.95	3.6635	100.106	725.5	143.546	-1.99	3.82874	99.7618	725.5	140.945	12.52	5.2945	99.794	725.5	141.498	-5.11	2.28389	100.009	725.5	141.241	-0.75	3.44799	99.6154
726	141.934	-7.94	3.6634	100.103	726	143.634	-1.99	3.82874	99.7618	726	140.994	12.53	5.2944	99.7921	726	141.591	-5.11	2.28379	100.004	726	141.31	-0.75	3.44769	99.6067
726.5	142.003	-7.94	3.6633	100.1	726.5	143.711	-1.99	3.82884	99.7644	726.5	141.089	12.53	5.2942	99.7884	726.5	141.687	-5.1	2.28359	99.9957	726.5	141.403	-0.74	3.44769	99.6067
727	142.092	-7.93	3.66311	100.095	727	143.777	-1.99	3.82884	99.7644	727	141.188	12.53	5.2942	99.7884	727	141.789	-5.1	2.28339	99.9869	727	141.48	-0.74	3.44749	99.601
727.5	142.165	-7.93	3.66301	100.092	727.5	143.87	-1.98	3.82874	99.7618	727.5	141.284	12.54	5.294	99.7846	727.5	141.871	-5.1	2.28309	99.9739	727.5	141.553	-0.74	3.44739	99.5981
728	142.251	-7.92	3.66311	100.095	728	143.962	-1.98	3.82874	99.7618	728	141.384	12.54	5.2939	99.7827	728	141.942	-5.1	2.2829	99.9652	728	141.658	-0.73	3.4473	99.5953
728.5	142.354	-7.92	3.66321	100.098	728.5	144.068	-1.98	3.82864	99.7593	728.5	141.469	12.55	5.2937	99.779	728.5	142.02	-5.09	2.2829	99.9652	728.5	141.754	-0.73	3.4473	99.5953
729	142.448	-7.91	3.66321	100.098	729	144.168	-1.97	3.82874	99.7618	729	141.54	12.55	5.2935	99.7752	729	142.119	-5.09	2.2828	99.9608	729	141.824	-0.73	3.4472	99.5924
729.5	142.514	-7.91	3.6633	100.1	729.5	144.258	-1.97	3.82864	99.7593	729.5	141.613	12.55	5.2936	99.7771	729.5	142.217	-5.08	2.2828	99.9608	729.5	141.887	-0.72	3.4472	99.5924
730	142.579	-7.9	3.66321	100.098	730	144.33	-1.97	3.82864	99.7593	730	141.714	12.56	5.2937	99.779	730	142.302	-5.08	2.2829	99.9652	730	141.982	-0.72	3.4471	99.5895
730.5	142.675	-7.9	3.66311	100.095	730.5	144.379	-1.97	3.82864	99.7593	730.5	141.809	12.56	5.2936	99.7771	730.5	142.393	-5.08	2.2828	99.9608	730.5	142.076	-0.71	3.4472	99.5924
731	142.772	-7.89	3.66321	100.098	731	144.477	-1.97	3.82874	99.7618	731	141.902	12.56	5.2937	99.779	731	142.464	-5.08	2.28309	99.9739	731	142.178	-0.71	3.44739	99.5981
731.5	142.88	-7.88	3.6635	100.106	731.5	144.554	-1.96	3.82874	99.7618	731.5	141.986	12.57	5.2935	99.7752	731.5	142.518	-5.07	2.28329	99.9826	731.5	142.285	-0.7	3.44769	99.6067
732	142.977	-7.87	3.6639	100.117	732	144.624	-1.96	3.82874	99.7618	732	142.072	12.57	5.2936	99.7771	732	142.58	-5.07	2.28349	99.9913	732	142.376	-0.7	3.44769	99.6067
732.5	143.065	-7.87	3.6639	100.117	732.5	144.726	-1.96	3.82874	99.7618	732.5	142.123	12.57	5.2939	99.7827	732.5	142.679	-5.07	2.28359	99.9957	732.5	142.449	-0.7	3.44769	99.6067
733	143.134	-7.86	3.6639	100.117	733	144.819	-1.96	3.82874	99.7618	733	142.177	12.57	5.2941	99.7865	733	142.774	-5.06	2.28359	99.9957	733	142.499	-0.7	3.44749	99.601
733.5	143.189	-7.86	3.6638	100.114	733.5	144.894	-1.95	3.82874	99.7618	733.5	142.278	12.58	5.2943	99.7903	733.5	142.868	-5.06	2.28329	99.9826	733.5	142.58	-0.69	3.44739	99.5981
734	143.276	-7.85	3.6637	100.111	734	144.957	-1.95	3.82874	99.7618	734	142.373	12.58	5.2942	99.7884	734	142.965	-5.05	2.28339	99.9869	734	142.65	-0.69	3.447	99.5867
734.5	143.344	-7.85	3.6635	100.106	734.5	145.062	-1.95	3.82874	99.7618	734.5	142.466	12.59	5.294	99.7846	734.5	143.06	-5.05	2.28319	99.9783	734.5	142.741	-0.69	3.447	99.5867
735	143.432	-7.84	3.6633	100.1	735	145.15	-1.95	3.82874	99.7618	735	142.568	12.59	5.2938	99.7808	735	143.151	-5.04	2.28299	99.9696	735	142.847	-0.68	3.4469	99.5838
735.5	143.541	-7.83	3.66301	100.092	735.5	145.243	-1.94	3.82864	99.7593	735.5	142.657	12.59	5.2936	99.7771	735.5	143.21	-5.04	2.2829	99.9652	735.5	142.943	-0.68	3.4468	99.5809
736	143.633	-7.83	3.66311	100.095	736	145.352	-1.94	3.82874	99.7618	736	142.749	12.6	5.2933	99.7715	736	143.301	-5.04	2.2828	99.9608	736	143.031	-0.68	3.4467	99.578
736.5	143.713	-7.82	3.66301	100.092	736.5	145.436	-1.93	3.82874	99.7618	736.5	142.816	12.6	5.29311	99.7678	736.5	143.39	-5.03	2.2826	99.9521	736.5	143.096	-0.68	3.4466	99.5752
737	143.772	-7.82	3.66301	100.092	737	145.511	-1.94	3.82864	99.7593	737	142.895	12.6	5.29291	99.764	737	143.47	-5.03	2.2826	99.9521	737	143.168	-0.67	3.4465	99.5723
737.5	143.861	-7.81	3.66301	100.092	737.5	145.578	-1.93	3.82864	99.7593	737.5	142.991	12.6	5.29271	99.7603	737.5	143.562	-5.03	2.2825	99.9478	737.5	143.274	-0.67	3.4465	99.5723
738	143.964	-7.8	3.66291	100.09	738	145.668	-1.93	3.82864	99.7593	738	143.077	12.61	5.29271	99.7603	738	143.631	-5.02	2.2824	99.9435	738	143.374	-0.66	3.4463	99.5666
738.5	144.06	-7.79	3.66271	100.084	738.5	145.754	-1.93	3.82864	99.7593	738.5	143.172	12.61	5.29281	99.7621	738.5	143.71	-5.02	2.2823	99.9391	738.5	143.472	-0.66	3.4464	99.5694
739	144.168	-7.78	3.66301	100.092	739	145.836	-1.92	3.82854	99.7567	739	143.242	12.61	5.29271	99.7603	739	143.789	-5.02	2.2825	99.9478	739	143.564	-0.65	3.4465	99.5723
739.5	144.258	-7.78	3.6633	100.1	739.5	145.911	-1.92	3.82854	99.7567	739.5	143.314	12.61	5.29271	99.7603	739.5	143.862	-5.01	2.2828	99.9608	739.5	143.647	-0.65	3.4467	99.578
740	144.326	-7.77	3.6635	100.106	740	145.998	-1.92	3.82854	99.7567	740	143.399	12.61	5.29281	99.7621	740	143.96	-5.01	2.28309	99.9739	740	143.715	-0.65	3.4471	99.5895
740.5	144.388	-7.77	3.6635	100.106	740.5	146.073	-1.92	3.82864	99.7593	740.5	143.46	12.62	5.29311	99.7678	740.5	144.053	-5	2.28349	99.9913	740.5	143.749	-0.65	3.4473	99.5953
741	144.45	-7.76	3.6634	100.103	741	146.145	-1.92	3.82874	99.7618	741	143.56	12.62	5.2935	99.7752	741	144.144	-5	2.28369	100	741	143.844	-0.64	3.447	99.5867
741.5	144.526	-7.75	3.6634	100.103	741.5	146.244	-1.91	3.82884	99.7644	741.5	143.662	12.63	5.2938	99.7808	741.5	144.258	-4.99	2.28369	100	741.5	143.942	-0.64	3.4469	99.5838
742	144.621	-7.74	3.6634	100.103	742	146.341	-1.91	3.82884	99.7644	742	143.746	12.63	5.294	99.7846	742	144.346	-4.99	2.28359	99.9957	742	144.035	-0.63	3.4467	99.578
742.5	144.726	-7.73	3.6634	100.103	742.5	146.436	-1.91	3.82874	99.7618	742.5	143.851	12.64	5.294	99.7846	742.5	144.424	-4.98	2.28359	99.9957	742.5	144.134	-0.63	3.4465	99.5723
743	144.822	-7.73	3.6633	100.1	743	146.529	-1.9	3.82874	99.7618	743	143.953	12.64	5.294	99.7846	743	144.481	-4.98	2.28329	99.9826	743	144.228	-0.63	3.4465	99.5723
743.5	144.906	-7.72	3.6634	100.103	743.5	146.626	-1.9	3.82874	99.7618	743.5	144.028	12.64	5.2939	99.7827	743.5	144.567	-4.98	2.28309	99.9739	743.5	144.306	-0.62	3.4463	99.5666
744	144.97	-7.71	3.6634	100.103	744	146.694	-1.9	3.82884	99.7644	744	144.085	12.64	5.2937	99.779	744	144.653	-4.97	2.28299	99.9696	744	144.375	-0.62	3.4463	99.5666
744.5	145.042	-7.7	3.6634	100.103	744.5	146.767	-1.9	3.82884	99.7644	744.5	144.168	12.65	5.29341	99.7734	744.5	144.724	-4.97	2.28309	99.9739	744.5	144.469	-0.62	3.4464	99.5694
745	145.162	-7.69	3.6635	100.106	745	146.864	-1.89	3.82884	99.7644	745	144.259	12.65	5.2933	99.7715	745	144.816	-4.97	2.28299	99.9696	745	144.561	-0.61	3.4465	99.5723
745.5	145.252	-7.69	3.6636	100.109	745.5	146.953	-1.89	3.82884	99.7644	745.5	144.329	12.65	5.29321	99.7696	745.5	144.91	-4.96	2.28299	99.9696	745.5	144.651	-0.61	3.4467	99.578
746	145.35	-7.68	3.6634	100.103	746	147.046	-1.89	3.82884	99.7644	746	144.411	12.65	5.29321	99.7696	746	144.993	-4.96	2.28299	99.9696	746	144.745	-0.6	3.4466	99.5752
746.5	145.44	-7.67	3.6636	100.109	746.5	147.131	-1.88	3.82884	99.7644	746.5	144.517	12.66	5.2933	99.7715	746.5	145.059	-4.96	2.28309	99.9739	746.5	144.835	-0.6	3.4467	99.578
747	145.519	-7.66	3.6639	100.117	747	147.191	-1.88	3.82874	99.7618	747	144.601	12.66	5.29341	99.7734	747	145.147	-4.95	2.2829	99.9652	747	144.897	-0.6	3.4469	99.5838
747.5	145.585	-7.65	3.6641	100.122	747.5	147.246	-1.88	3.82864	99.7593	747.5	144.665	12.66	5.2933	99.7715	747.5	145.234	-4.95	2.28299	99.9696	747.5	144.947	-0.6	3.4472	99.5924
748	145.624	-7.65	3.6641	100.122	748	147.332	-1.88	3.82864	99.7593	748	144.746	12.67	5.2933	99.7715	748	145.33	-4.94	2.28319	99.9783	748	145.026	-0.59	3.44769	99.6067
748.5	145.714	-7.64	3.664	100.119	748.5	147.434	-1.87	3.82854	99.7567	748.5	144.84	12.67	5.29341	99.7734	748.5	145.439	-4.94	2.28359	99.9957	748.5	145.127	-0.59	3.44779	99.6096
749	145.818	-7.63	3.6638	100.114	749	147.524	-1.87	3.82854	99.7567	749	144.936	12.67	5.2936	99.7771	749	145.534	-4.93	2.28389	100.009	749	145.22	-0.58	3.44789	99.6125
749.5	145.911	-7.62	3.6637	100.111	749.5	147.629	-1.87	3.82864	99.7593	749.5	145.037	12.68	5.2938	99.7808	749.5	145.618	-4.93	2.28389	100.009	749.5	145.321	-0.58	3.44789	99.6125
750	146.011	-7.61	3.6635	100.106	750	147.717	-1.86	3.82854	99.7567	750	145.138	12.68	5.2941	99.7865	750	145.686	-4.93	2.28389	100.009	750	145.42	-0.57	3.44789	99.6125
750.5	146.106	-7.6	3.6634	100.103	750.5	147.798	-1.86	3.82844	99.7541	750.5	145.224	12.69	5.2942	99.7884	750.5	145.748	-4.92	2.28379	100.004	750.5	145.505	-0.57	3.44759	99.6039
751	146.176	-7.59	3.6634	100.103	751	147.873	-1.86	3.82844	99.7541	751	145.29	12.69	5.2941	99.7865	751	145.829	-4.92	2.28359	99.9957	751	145.594	-0.57	3.44749	99.601
751.5	146.243	-7.58	3.6634	100.103	751.5	147.959	-1.85	3.82844	99.7541	751.5	145.346	12.69	5.294	99.7846	751.5	145.902	-4.92	2.28339	99.9869	751.5	145.653	-0.56	3.4473	99.5953
752	146.349	-7.57	3.6635	100.106	752	148.053	-1.85	3.82844	99.7541	752	145.432	12.69	5.2937	99.779	752	145.994	-4.91	2.28329	99.9826	752	145.757	-0.56	3.4472	99.5924
752.5	146.447	-7.56	3.6635	100.106	752.5	148.147	-1.85	3.82834	99.7515	752.5	145.504	12.69	5.2933	99.7715	752.5	146.1	-4.91	2.28299	99.9696	752.5	145.838	-0.56	3.4472	99.5924
753	146.538	-7.55	3.6635	100.106	753	148.243	-1.84	3.82834	99.7515	753	145.601	12.7	5.29301	99.7659	753	146.189	-4.9	2.2829	99.9652	753	145.924	-0.55	3.44739	99.5981
753.5	146.635	-7.54	3.6633	100.1	753.5	148.331	-1.84	3.82844	99.7541	753.5	145.703	12.7	5.29281	99.7621	753.5	146.268	-4.9	2.28299	99.9696	753.5	146.013	-0.55	3.44739	99.5981
754	146.712	-7.53	3.6634	100.103	754	148.406	-1.84	3.82854	99.7567	754	145.792	12.71	5.29261	99.7584	754	146.329	-4.9	2.28309	99.9739	754	146.075	-0.55	3.44759	99.6039
754.5	146.778	-7.52	3.6637	100.111	754.5	148.439	-1.84	3.82854	99.7567	754.5	145.88	12.71	5.29261	99.7584	754.5	146.417	-4.89	2.28299	99.9696	754.5	146.157	-0.55	3.44759	99.6039
755	146.813	-7.52	3.664	100.119	755	148.52	-1.84	3.82854	99.7567	755	145.933	12.71	5.29251	99.7565	755	146.527	-4.89	2.2829	99.9652	755	146.226	-0.54	3.44779	99.6096
755.5	146.909	-7.51	3.6639	100.117	755.5	148.618	-1.83	3.82854	99.7567	755.5	146.031	12.71	5.29251	99.7565	755.5	146.613	-4.88	2.2829	99.9652	755.5	146.32	-0.54	3.44799	99.6154
756	147.009	-7.49	3.6638	100.114	756	148.716	-1.83	3.82854	99.7567	756	146.137	12.72	5.29251	99.7565	756	146.719	-4.88	2.28319	99.9783	756	146.415	-0.53	3.44829	99.624
756.5	147.105	-7.48	3.6637	100.111	756.5	148.817	-1.82	3.82864	99.7593	756.5	146.221	12.72	5.29251	99.7565	756.5	146.806	-4.87	2.28339	99.9869	756.5	146.51	-0.53	3.44849	99.6297
757	147.205	-7.47	3.6636	100.109	757	148.916	-1.82	3.82874	99.7618	757	146.327	12.73	5.29261	99.7584	757	146.885	-4.87	2.28379	100.004	757	146.605	-0.53	3.44849	99.6297
757.5	147.299	-7.46	3.6634	100.103	757.5	148.996	-1.82	3.82884	99.7644	757.5	146.422	12.73	5.29281	99.7621	757.5	146.941	-4.87	2.28379	100.004	757.5	146.711	-0.52	3.44839	99.6269
758	147.381	-7.45	3.6633	100.1	758	149.054	-1.82	3.82894	99.767	758	146.491	12.73	5.29301	99.7659	758	146.988	-4.86	2.28389	100.009	758	146.795	-0.52	3.44819	99.6211
758.5	147.452	-7.44	3.66301	100.092	758.5	149.153	-1.81	3.82894	99.767	758.5	146.548	12.73	5.29311	99.7678	758.5	147.086	-4.86	2.28379	100.004	758.5	146.864	-0.52	3.44799	99.6154
759	147.54	-7.43	3.66301	100.092	759	149.248	-1.81	3.82904	99.7696	759	146.593	12.73	5.29311	99.7678	759	147.184	-4.85	2.28369	100	759	146.93	-0.52	3.44759	99.6039
759.5	147.638	-7.42	3.66301	100.092	759.5	149.337	-1.8	3.82904	99.7696	759.5	146.687	12.74	5.29301	99.7659	759.5	147.279	-4.84	2.28339	99.9869	759.5	147.02	-0.51	3.44739	99.5981
760	147.726	-7.41	3.66301	100.092	760	149.441	-1.8	3.82904	99.7696	760	146.795	12.74	5.29291	99.764	760	147.377	-4.84	2.28309	99.9739	760	147.109	-0.51	3.4472	99.5924
760.5	147.82	-7.4	3.66291	100.09	760.5	149.528	-1.8	3.82894	99.767	760.5	146.887	12.74	5.29271	99.7603	760.5	147.47	-4.84	2.2828	99.9608	760.5	147.173	-0.51	3.4469	99.5838
761	147.911	-7.39	3.66291	100.09	761	149.594	-1.79	3.82904	99.7696	761	146.988	12.75	5.29251	99.7565	761	147.539	-4.83	2.2827	99.9565	761	147.271	-0.5	3.4469	99.5838
761.5	147.968	-7.38	3.66271	100.084	761.5	149.648	-1.79	3.82904	99.7696	761.5	147.078	12.75	5.29241	99.7546	761.5	147.614	-4.83	2.2826	99.9521	761.5	147.369	-0.5	3.4469	99.5838
762	148.025	-7.37	3.66281	100.087	762	149.714	-1.79	3.82913	99.7722	762	147.142	12.75	5.29221	99.7509	762	147.717	-4.82	2.2826	99.9521	762	147.442	-0.5	3.4468	99.5809
762.5	148.113	-7.35	3.66301	100.092	762.5	149.802	-1.78	3.82904	99.7696	762.5	147.221	12.75	5.29231	99.7528	762.5	147.811	-4.82	2.2826	99.9521	762.5	147.511	-0.49	3.4469	99.5838
763	148.209	-7.34	3.66301	100.092	763	149.903	-1.78	3.82904	99.7696	763	147.317	12.76	5.29221	99.7509	763	147.898	-4.81	2.2825	99.9478	763	147.606	-0.49	3.447	99.5867
763.5	148.301	-7.33	3.66291	100.09	763.5	150.008	-1.78	3.82894	99.767	763.5	147.415	12.76	5.29231	99.7528	763.5	147.996	-4.81	2.2825	99.9478	763.5	147.696	-0.48	3.44739	99.5981
764	148.401	-7.32	3.66281	100.087	764	150.094	-1.77	3.82894	99.767	764	147.503	12.76	5.29231	99.7528	764	148.078	-4.81	2.2828	99.9608	764	147.799	-0.48	3.44769	99.6067
764.5	148.495	-7.31	3.66261	100.081	764.5	150.173	-1.77	3.82884	99.7644	764.5	147.594	12.77	5.29231	99.7528	764.5	148.127	-4.81	2.28299	99.9696	764.5	147.903	-0.47	3.44809	99.6182
765	148.585	-7.3	3.66241	100.076	765	150.232	-1.77	3.82874	99.7618	765	147.684	12.77	5.29251	99.7565	765	148.175	-4.8	2.28339	99.9869	765	147.994	-0.47	3.44809	99.6182
765.5	148.67	-7.29	3.66221	100.071	765.5	150.327	-1.76	3.82864	99.7593	765.5	147.733	12.77	5.29271	99.7603	765.5	148.273	-4.8	2.28369	100	765.5	148.071	-0.47	3.44819	99.6211
766	148.734	-7.28	3.66201	100.065	766	150.425	-1.76	3.82844	99.7541	766	147.786	12.77	5.29311	99.7678	766	148.376	-4.79	2.28369	100	766	148.122	-0.47	3.44809	99.6182
766.5	148.833	-7.27	3.66211	100.068	766.5	150.521	-1.76	3.82854	99.7567	766.5	147.89	12.78	5.29341	99.7734	766.5	148.463	-4.79	2.28359	99.9957	766.5	148.208	-0.46	3.44799	99.6154
767	148.921	-7.26	3.66211	100.068	767	150.624	-1.75	3.82854	99.7567	767	147.982	12.78	5.29341	99.7734	767	148.565	-4.78	2.28359	99.9957	767	148.277	-0.46	3.44769	99.6067
767.5	149.009	-7.24	3.66211	100.068	767.5	150.713	-1.75	3.82844	99.7541	767.5	148.075	12.78	5.29321	99.7696	767.5	148.659	-4.78	2.28349	99.9913	767.5	148.363	-0.46	3.44749	99.601
768	149.1	-7.24	3.66221	100.071	768	150.783	-1.75	3.82844	99.7541	768	148.173	12.79	5.29321	99.7696	768	148.746	-4.77	2.28339	99.9869	768	148.466	-0.45	3.4473	99.5953
768.5	149.159	-7.23	3.66231	100.073	768.5	150.842	-1.75	3.82854	99.7567	768.5	148.267	12.79	5.29311	99.7678	768.5	148.821	-4.77	2.28329	99.9826	768.5	148.562	-0.45	3.4472	99.5924
769	149.237	-7.22	3.66221	100.071	769	150.931	-1.74	3.82854	99.7567	769	148.358	12.79	5.29281	99.7621	769	148.896	-4.77	2.28319	99.9783	769	148.648	-0.45	3.4471	99.5895
769.5	149.3	-7.2	3.66251	100.079	769.5	150.998	-1.74	3.82854	99.7567	769.5	148.431	12.79	5.29271	99.7603	769.5	148.992	-4.76	2.28319	99.9783	769.5	148.718	-0.45	3.4472	99.5924
770	149.398	-7.19	3.66281	100.087	770	151.081	-1.73	3.82854	99.7567	770	148.508	12.8	5.29251	99.7565	770	149.078	-4.76	2.28329	99.9826	770	148.794	-0.44	3.447	99.5867
770.5	149.497	-7.18	3.66301	100.092	770.5	151.185	-1.73	3.82854	99.7567	770.5	148.609	12.8	5.29241	99.7546	770.5	149.165	-4.75	2.28319	99.9783	770.5	148.898	-0.44	3.4469	99.5838
771	149.583	-7.17	3.66301	100.092	771	151.283	-1.73	3.82864	99.7593	771	148.69	12.8	5.29241	99.7546	771	149.243	-4.75	2.28319	99.9783	771	148.997	-0.43	3.4469	99.5838
771.5	149.685	-7.16	3.66311	100.095	771.5	151.353	-1.73	3.82864	99.7593	771.5	148.783	12.81	5.29241	99.7546	771.5	149.312	-4.75	2.28309	99.9739	771.5	149.092	-0.43	3.447	99.5867
772	149.784	-7.15	3.66291	100.09	772	151.417	-1.72	3.82864	99.7593	772	148.851	12.81	5.29251	99.7565	772	149.39	-4.75	2.28319	99.9783	772	149.187	-0.42	3.4473	99.5953
772.5	149.865	-7.13	3.66281	100.087	772.5	151.518	-1.72	3.82874	99.7618	772.5	148.928	12.81	5.29231	99.7528	772.5	149.459	-4.74	2.28329	99.9826	772.5	149.269	-0.42	3.44759	99.6039
773	149.927	-7.12	3.66251	100.079	773	151.608	-1.71	3.82864	99.7593	773	149.015	12.81	5.29231	99.7528	773	149.558	-4.74	2.28359	99.9957	773	149.338	-0.42	3.44769	99.6067
773.5	150.02	-7.11	3.66241	100.076	773.5	151.702	-1.71	3.82854	99.7567	773.5	149.07	12.82	5.29241	99.7546	773.5	149.655	-4.73	2.28399	100.013	773.5	149.378	-0.42	3.44769	99.6067
774	150.108	-7.1	3.66231	100.073	774	151.814	-1.7	3.82844	99.7541	774	149.168	12.82	5.29271	99.7603	774	149.741	-4.73	2.28399	100.013	774	149.461	-0.41	3.44759	99.6039
774.5	150.193	-7.09	3.66241	100.076	774.5	151.897	-1.7	3.82844	99.7541	774.5	149.267	12.82	5.29311	99.7678	774.5	149.844	-4.72	2.28389	100.009	774.5	149.557	-0.41	3.44769	99.6067
775	150.269	-7.08	3.66231	100.073	775	151.966	-1.7	3.82834	99.7515	775	149.359	12.83	5.29311	99.7678	775	149.948	-4.72	2.28369	100	775	149.653	-0.41	3.44739	99.5981
775.5	150.347	-7.07	3.66231	100.073	775.5	152.033	-1.69	3.82834	99.7515	775.5	149.465	12.83	5.29311	99.7678	775.5	150.021	-4.72	2.28359	99.9957	775.5	149.754	-0.4	3.4471	99.5895
776	150.435	-7.06	3.66231	100.073	776	152.122	-1.69	3.82834	99.7515	776	149.561	12.83	5.29301	99.7659	776	150.082	-4.72	2.28319	99.9783	776	149.847	-0.4	3.4469	99.5838
776.5	150.495	-7.05	3.66221	100.071	776.5	152.21	-1.69	3.82834	99.7515	776.5	149.64	12.84	5.29301	99.7659	776.5	150.166	-4.71	2.28309	99.9739	776.5	149.926	-0.4	3.4468	99.5809
777	150.582	-7.03	3.66231	100.073	777	152.278	-1.68	3.82824	99.7489	777	149.698	12.84	5.29281	99.7621	777	150.253	-4.71	2.2829	99.9652	777	149.978	-0.39	3.4466	99.5752
777.5	150.683	-7.02	3.66251	100.079	777.5	152.366	-1.68	3.82824	99.7489	777.5	149.782	12.84	5.29281	99.7621	777.5	150.334	-4.71	2.2829	99.9652	777.5	150.085	-0.39	3.4466	99.5752
778	150.777	-7.01	3.66271	100.084	778	152.454	-1.67	3.82824	99.7489	778	149.871	12.85	5.29261	99.7584	778	150.407	-4.7	2.2828	99.9608	778	150.183	-0.38	3.4466	99.5752
778.5	150.875	-7	3.66271	100.084	778.5	152.532	-1.67	3.82824	99.7489	778.5	149.931	12.85	5.29251	99.7565	778.5	150.502	-4.7	2.2829	99.9652	778.5	150.277	-0.38	3.4466	99.5752
779	150.982	-6.98	3.66291	100.09	779	152.598	-1.67	3.82824	99.7489	779	150.02	12.85	5.29241	99.7546	779	150.594	-4.69	2.2829	99.9652	779	150.366	-0.38	3.4465	99.5723
779.5	151.059	-6.97	3.66281	100.087	779.5	152.697	-1.66	3.82824	99.7489	779.5	150.122	12.85	5.29251	99.7565	779.5	150.664	-4.69	2.2828	99.9608	779.5	150.455	-0.37	3.4468	99.5809
780	151.131	-6.96	3.66271	100.084	780	152.79	-1.66	3.82834	99.7515	780	150.209	12.86	5.29251	99.7565	780	150.734	-4.69	2.2828	99.9608	780	150.522	-0.37	3.447	99.5867
780.5	151.198	-6.95	3.66251	100.079	780.5	152.887	-1.65	3.82834	99.7515	780.5	150.274	12.86	5.29251	99.7565	780.5	150.833	-4.68	2.28299	99.9696	780.5	150.564	-0.37	3.4471	99.5895
781	151.289	-6.94	3.66221	100.071	781	152.987	-1.65	3.82834	99.7515	781	150.358	12.86	5.29251	99.7565	781	150.924	-4.68	2.28329	99.9826	781	150.644	-0.37	3.44739	99.5981
781.5	151.371	-6.93	3.66201	100.065	781.5	153.08	-1.64	3.82834	99.7515	781.5	150.452	12.87	5.29261	99.7584	781.5	151.026	-4.67	2.28369	100	781.5	150.743	-0.36	3.44739	99.5981
782	151.445	-6.92	3.66201	100.065	782	153.142	-1.64	3.82834	99.7515	782	150.542	12.87	5.29271	99.7603	782	151.126	-4.67	2.28389	100.009	782	150.838	-0.36	3.4473	99.5953
782.5	151.544	-6.9	3.66201	100.065	782.5	153.221	-1.64	3.82834	99.7515	782.5	150.651	12.88	5.29291	99.764	782.5	151.217	-4.67	2.28399	100.013	782.5	150.934	-0.35	3.4473	99.5953
783	151.634	-6.89	3.66191	100.062	783	153.316	-1.63	3.82834	99.7515	783	150.746	12.88	5.29291	99.764	783	151.289	-4.67	2.28389	100.009	783	151.034	-0.35	3.4471	99.5895
783.5	151.704	-6.88	3.66191	100.062	783.5	153.397	-1.63	3.82844	99.7541	783.5	150.834	12.88	5.29271	99.7603	783.5	151.337	-4.66	2.28379	100.004	783.5	151.119	-0.35	3.4469	99.5838
784	151.773	-6.87	3.66201	100.065	784	153.488	-1.62	3.82844	99.7541	784	150.895	12.88	5.29231	99.7528	784	151.431	-4.66	2.28359	99.9957	784	151.204	-0.34	3.4469	99.5838
784.5	151.878	-6.86	3.66201	100.065	784.5	153.569	-1.62	3.82854	99.7567	784.5	150.957	12.89	5.29201	99.7472	784.5	151.499	-4.66	2.28329	99.9826	784.5	151.265	-0.34	3.4468	99.5809
785	151.964	-6.85	3.66221	100.071	785	153.632	-1.62	3.82874	99.7618	785	151.035	12.89	5.29171	99.7415	785	151.58	-4.66	2.28319	99.9783	785	151.369	-0.34	3.4468	99.5809
785.5	152.066	-6.83	3.66251	100.079	785.5	153.708	-1.61	3.82874	99.7618	785.5	151.107	12.89	5.29132	99.7341	785.5	151.693	-4.65	2.28319	99.9783	785.5	151.453	-0.33	3.4467	99.578
786	152.17	-6.82	3.66261	100.081	786	153.794	-1.61	3.82874	99.7618	786	151.202	12.9	5.29112	99.7303	786	151.786	-4.65	2.28329	99.9826	786	151.542	-0.33	3.4467	99.578
786.5	152.261	-6.81	3.66251	100.079	786.5	153.891	-1.6	3.82874	99.7618	786.5	151.31	12.9	5.29092	99.7266	786.5	151.868	-4.64	2.28319	99.9783	786.5	151.638	-0.33	3.4466	99.5752
787	152.336	-6.8	3.66251	100.079	787	153.982	-1.6	3.82884	99.7644	787	151.397	12.9	5.29092	99.7266	787	151.931	-4.64	2.28319	99.9783	787	151.694	-0.33	3.4467	99.578
787.5	152.381	-6.79	3.66251	100.079	787.5	154.081	-1.59	3.82894	99.767	787.5	151.479	12.9	5.29092	99.7266	787.5	152.015	-4.64	2.28299	99.9696	787.5	151.773	-0.32	3.4468	99.5809
788	152.479	-6.78	3.66231	100.073	788	154.176	-1.59	3.82894	99.767	788	151.537	12.91	5.29092	99.7266	788	152.119	-4.64	2.2829	99.9652	788	151.845	-0.32	3.4471	99.5895
788.5	152.552	-6.77	3.66231	100.073	788.5	154.26	-1.58	3.82884	99.7644	788.5	151.629	12.91	5.29082	99.7247	788.5	152.213	-4.63	2.28299	99.9696	788.5	151.932	-0.32	3.4473	99.5953
789	152.626	-6.76	3.66211	100.068	789	154.333	-1.58	3.82884	99.7644	789	151.734	12.91	5.29072	99.7228	789	152.315	-4.63	2.28329	99.9826	789	152.03	-0.31	3.44759	99.6039
789.5	152.73	-6.75	3.66221	100.071	789.5	154.413	-1.57	3.82894	99.767	789.5	151.826	12.92	5.29082	99.7247	789.5	152.405	-4.63	2.28369	100	789.5	152.123	-0.31	3.44769	99.6067
790	152.828	-6.74	3.66221	100.071	790	154.51	-1.57	3.82894	99.767	790	151.933	12.92	5.29102	99.7284	790	152.483	-4.62	2.28419	100.022	790	152.219	-0.3	3.44759	99.6039
790.5	152.904	-6.73	3.66211	100.068	790.5	154.596	-1.56	3.82894	99.767	790.5	152.019	12.93	5.29132	99.7341	790.5	152.55	-4.62	2.28419	100.022	790.5	152.321	-0.3	3.44739	99.5981
791	152.972	-6.72	3.66221	100.071	791	154.689	-1.56	3.82894	99.767	791	152.092	12.93	5.29181	99.7434	791	152.593	-4.62	2.28429	100.026	791	152.408	-0.3	3.4473	99.5953
791.5	153.063	-6.71	3.66221	100.071	791.5	154.781	-1.55	3.82894	99.767	791.5	152.152	12.93	5.29191	99.7453	791.5	152.675	-4.62	2.28419	100.022	791.5	152.476	-0.3	3.4469	99.5838
792	153.154	-6.7	3.66211	100.068	792	154.844	-1.55	3.82904	99.7696	792	152.205	12.93	5.29191	99.7453	792	152.778	-4.61	2.28409	100.017	792	152.552	-0.29	3.4467	99.578
792.5	153.254	-6.69	3.66231	100.073	792.5	154.885	-1.55	3.82904	99.7696	792.5	152.299	12.93	5.29171	99.7415	792.5	152.872	-4.61	2.28379	100.004	792.5	152.639	-0.29	3.4467	99.578
793	153.359	-6.67	3.66271	100.084	793	154.973	-1.54	3.82904	99.7696	793	152.398	12.94	5.29162	99.7397	793	152.972	-4.6	2.28379	100.004	793	152.732	-0.29	3.4466	99.5752
793.5	153.455	-6.66	3.66291	100.09	793.5	155.079	-1.54	3.82894	99.767	793.5	152.491	12.94	5.29122	99.7322	793.5	153.062	-4.6	2.28359	99.9957	793.5	152.8	-0.29	3.4466	99.5752
794	153.533	-6.65	3.66301	100.092	794	155.165	-1.53	3.82894	99.767	794	152.589	12.94	5.29102	99.7284	794	153.139	-4.6	2.28359	99.9957	794	152.889	-0.28	3.4466	99.5752
794.5	153.585	-6.65	3.66301	100.092	794.5	155.271	-1.53	3.82894	99.767	794.5	152.675	12.95	5.29092	99.7266	794.5	153.189	-4.6	2.28369	100	794.5	152.982	-0.28	3.4465	99.5723
795	153.668	-6.64	3.66291	100.09	795	155.36	-1.52	3.82894	99.767	795	152.746	12.95	5.29072	99.7228	795	153.305	-4.59	2.28359	99.9957	795	153.061	-0.28	3.4464	99.5694
795.5	153.728	-6.63	3.66261	100.081	795.5	155.44	-1.52	3.82894	99.767	795.5	152.826	12.95	5.29082	99.7247	795.5	153.4	-4.59	2.28349	99.9913	795.5	153.121	-0.27	3.4462	99.5637
796	153.818	-6.62	3.66241	100.076	796	155.499	-1.51	3.82904	99.7696	796	152.924	12.96	5.29092	99.7266	796	153.493	-4.58	2.28339	99.9869	796	153.223	-0.27	3.4463	99.5666
796.5	153.926	-6.61	3.66221	100.071	796.5	155.607	-1.51	3.82894	99.767	796.5	153.019	12.96	5.29092	99.7266	796.5	153.588	-4.58	2.28339	99.9869	796.5	153.313	-0.26	3.4465	99.5723
797	154.022	-6.6	3.66211	100.068	797	155.701	-1.5	3.82904	99.7696	797	153.104	12.96	5.29102	99.7284	797	153.673	-4.58	2.28369	100	797	153.408	-0.26	3.4469	99.5838
797.5	154.103	-6.59	3.66211	100.068	797.5	155.792	-1.5	3.82894	99.767	797.5	153.195	12.97	5.29082	99.7247	797.5	153.743	-4.57	2.28389	100.009	797.5	153.524	-0.25	3.4472	99.5924
798	154.176	-6.58	3.66201	100.065	798	155.894	-1.5	3.82894	99.767	798	153.287	12.97	5.29102	99.7284	798	153.783	-4.57	2.28409	100.017	798	153.608	-0.25	3.4471	99.5895
798.5	154.251	-6.57	3.66211	100.068	798.5	155.979	-1.49	3.82884	99.7644	798.5	153.332	12.97	5.29112	99.7303	798.5	153.863	-4.57	2.28439	100.03	798.5	153.692	-0.25	3.4469	99.5838
799	154.349	-6.56	3.66221	100.071	799	156.05	-1.49	3.82884	99.7644	799	153.384	12.97	5.29142	99.7359	799	153.964	-4.57	2.28439	100.03	799	153.744	-0.25	3.4467	99.578
799.5	154.449	-6.55	3.66201	100.065	799.5	156.089	-1.49	3.82874	99.7618	799.5	153.488	12.98	5.29152	99.7378	799.5	154.053	-4.56	2.28429	100.026	799.5	153.829	-0.24	3.4464	99.5694
800	154.547	-6.54	3.66211	100.068	800	156.163	-1.48	3.82874	99.7618	800	153.575	12.98	5.29152	99.7378	800	154.158	-4.56	2.28439	100.03	800	153.901	-0.24	3.4461	99.5608
800.5	154.646	-6.53	3.66241	100.076	800.5	156.255	-1.48	3.82874	99.7618	800.5	153.673	12.99	5.29122	99.7322	800.5	154.25	-4.55	2.28419	100.022	800.5	153.973	-0.24	3.4459	99.5551
801	154.724	-6.52	3.66271	100.084	801	156.358	-1.47	3.82874	99.7618	801	153.774	12.99	5.29102	99.7284	801	154.338	-4.55	2.28409	100.017	801	154.083	-0.23	3.44571	99.5494
801.5	154.789	-6.51	3.66281	100.087	801.5	156.458	-1.46	3.82874	99.7618	801.5	153.864	12.99	5.29082	99.7247	801.5	154.422	-4.55	2.28399	100.013	801.5	154.182	-0.23	3.4459	99.5551
802	154.843	-6.51	3.66301	100.092	802	156.551	-1.46	3.82874	99.7618	802	153.956	13	5.29052	99.719	802	154.484	-4.54	2.28399	100.013	802	154.262	-0.23	3.446	99.5579
802.5	154.917	-6.5	3.66291	100.09	802.5	156.63	-1.46	3.82864	99.7593	802.5	154.018	13	5.29032	99.7153	802.5	154.582	-4.54	2.28399	100.013	802.5	154.331	-0.23	3.4462	99.5637
803	155.011	-6.49	3.66301	100.092	803	156.684	-1.45	3.82864	99.7593	803	154.102	13	5.29013	99.7116	803	154.681	-4.54	2.28409	100.017	803	154.407	-0.22	3.4462	99.5637
803.5	155.115	-6.48	3.66291	100.09	803.5	156.789	-1.45	3.82874	99.7618	803.5	154.202	13.01	5.29003	99.7097	803.5	154.76	-4.53	2.28409	100.017	803.5	154.505	-0.22	3.446	99.5579
804	155.211	-6.47	3.66281	100.087	804	156.892	-1.44	3.82864	99.7593	804	154.286	13.01	5.29003	99.7097	804	154.855	-4.53	2.28419	100.022	804	154.604	-0.22	3.4461	99.5608
804.5	155.306	-6.46	3.66271	100.084	804.5	156.977	-1.44	3.82854	99.7567	804.5	154.375	13.01	5.29013	99.7116	804.5	154.917	-4.53	2.28419	100.022	804.5	154.697	-0.21	3.4464	99.5694
805	155.377	-6.45	3.66271	100.084	805	157.083	-1.43	3.82854	99.7567	805	154.448	13.01	5.29022	99.7134	805	154.989	-4.52	2.28429	100.026	805	154.801	-0.21	3.4467	99.578
805.5	155.439	-6.45	3.66261	100.081	805.5	157.166	-1.43	3.82854	99.7567	805.5	154.521	13.02	5.29013	99.7116	805.5	155.052	-4.52	2.28468	100.044	805.5	154.878	-0.2	3.4471	99.5895
806	155.548	-6.44	3.66281	100.087	806	157.24	-1.42	3.82864	99.7593	806	154.599	13.02	5.29032	99.7153	806	155.148	-4.51	2.28498	100.057	806	154.951	-0.2	3.4472	99.5924
806.5	155.642	-6.43	3.66291	100.09	806.5	157.294	-1.42	3.82864	99.7593	806.5	154.668	13.02	5.29052	99.719	806.5	155.249	-4.51	2.28528	100.07	806.5	155.007	-0.2	3.4472	99.5924
807	155.738	-6.42	3.66301	100.092	807	157.379	-1.42	3.82864	99.7593	807	154.765	13.03	5.29072	99.7228	807	155.336	-4.51	2.28538	100.074	807	155.076	-0.2	3.4472	99.5924
807.5	155.837	-6.41	3.66291	100.09	807.5	157.447	-1.41	3.82864	99.7593	807.5	154.863	13.03	5.29112	99.7303	807.5	155.438	-4.5	2.28528	100.07	807.5	155.173	-0.19	3.447	99.5867
808	155.919	-6.41	3.66321	100.098	808	157.544	-1.41	3.82864	99.7593	808	154.949	13.03	5.29102	99.7284	808	155.54	-4.5	2.28518	100.065	808	155.262	-0.19	3.4467	99.578
808.5	155.987	-6.4	3.6636	100.109	808.5	157.655	-1.4	3.82874	99.7618	808.5	155.059	13.04	5.29092	99.7266	808.5	155.63	-4.49	2.28498	100.057	808.5	155.372	-0.19	3.4464	99.5694
809	156.018	-6.39	3.6636	100.109	809	157.742	-1.4	3.82884	99.7644	809	155.157	13.04	5.29102	99.7284	809	155.693	-4.49	2.28458	100.039	809	155.464	-0.18	3.4463	99.5666
809.5	156.106	-6.39	3.6637	100.111	809.5	157.818	-1.39	3.82894	99.767	809.5	155.238	13.04	5.29092	99.7266	809.5	155.767	-4.49	2.28449	100.035	809.5	155.54	-0.18	3.4462	99.5637
810	156.207	-6.38	3.6636	100.109	810	157.882	-1.39	3.82894	99.767	810	155.296	13.04	5.29072	99.7228	810	155.86	-4.48	2.28429	100.026	810	155.595	-0.18	3.4462	99.5637
810.5	156.299	-6.37	3.6635	100.106	810.5	157.976	-1.38	3.82904	99.7696	810.5	155.381	13.05	5.29052	99.719	810.5	155.941	-4.48	2.28429	100.026	810.5	155.701	-0.17	3.4463	99.5666
811	156.4	-6.36	3.6634	100.103	811	158.068	-1.38	3.82904	99.7696	811	155.471	13.05	5.29042	99.7172	811	156.017	-4.48	2.28429	100.026	811	155.795	-0.17	3.4462	99.5637
811.5	156.496	-6.36	3.66321	100.098	811.5	158.168	-1.37	3.82924	99.7748	811.5	155.54	13.05	5.29032	99.7153	811.5	156.102	-4.47	2.28429	100.026	811.5	155.893	-0.17	3.4462	99.5637
812	156.569	-6.35	3.66301	100.092	812	158.276	-1.37	3.82913	99.7722	812	155.621	13.05	5.29032	99.7153	812	156.193	-4.47	2.28419	100.022	812	155.985	-0.16	3.4461	99.5608
812.5	156.638	-6.34	3.66301	100.092	812.5	158.363	-1.36	3.82913	99.7722	812.5	155.725	13.06	5.29042	99.7172	812.5	156.27	-4.47	2.28419	100.022	812.5	156.079	-0.16	3.4462	99.5637
813	156.74	-6.34	3.66301	100.092	813	158.436	-1.36	3.82913	99.7722	813	155.805	13.06	5.29052	99.719	813	156.335	-4.46	2.28419	100.022	813	156.151	-0.16	3.4464	99.5694
813.5	156.829	-6.33	3.66301	100.092	813.5	158.494	-1.36	3.82904	99.7696	813.5	155.871	13.06	5.29062	99.7209	813.5	156.434	-4.46	2.28439	100.03	813.5	156.189	-0.16	3.4468	99.5809
814	156.926	-6.32	3.66301	100.092	814	158.587	-1.35	3.82904	99.7696	814	155.953	13.07	5.29072	99.7228	814	156.524	-4.45	2.28468	100.044	814	156.265	-0.15	3.4468	99.5809
814.5	157.016	-6.32	3.66301	100.092	814.5	158.669	-1.35	3.82904	99.7696	814.5	156.049	13.07	5.29102	99.7284	814.5	156.617	-4.45	2.28508	100.061	814.5	156.366	-0.15	3.447	99.5867
815	157.107	-6.31	3.66271	100.084	815	158.738	-1.34	3.82894	99.767	815	156.141	13.08	5.29132	99.7341	815	156.733	-4.44	2.28538	100.074	815	156.459	-0.14	3.4469	99.5838
815.5	157.178	-6.31	3.66301	100.092	815.5	158.836	-1.34	3.82894	99.767	815.5	156.253	13.08	5.29162	99.7397	815.5	156.82	-4.44	2.28538	100.074	815.5	156.558	-0.14	3.4468	99.5809
816	157.215	-6.3	3.66321	100.098	816	158.932	-1.33	3.82894	99.767	816	156.342	13.09	5.29191	99.7453	816	156.905	-4.43	2.28518	100.065	816	156.657	-0.13	3.4465	99.5723
816.5	157.3	-6.29	3.6634	100.103	816.5	159.005	-1.33	3.82894	99.767	816.5	156.435	13.09	5.29191	99.7453	816.5	156.957	-4.43	2.28498	100.057	816.5	156.743	-0.13	3.4464	99.5694
817	157.401	-6.29	3.6634	100.103	817	159.071	-1.33	3.82894	99.767	817	156.503	13.09	5.29191	99.7453	817	157.042	-4.43	2.28449	100.035	817	156.825	-0.13	3.4461	99.5608
817.5	157.491	-6.28	3.6634	100.103	817.5	159.17	-1.32	3.82894	99.767	817.5	156.558	13.09	5.29191	99.7453	817.5	157.122	-4.42	2.28409	100.017	817.5	156.893	-0.13	3.446	99.5579
818	157.592	-6.27	3.6633	100.1	818	159.262	-1.32	3.82894	99.767	818	156.643	13.1	5.29171	99.7415	818	157.189	-4.42	2.28389	100.009	818	156.999	-0.12	3.446	99.5579
818.5	157.69	-6.27	3.66321	100.098	818.5	159.354	-1.31	3.82894	99.767	818.5	156.711	13.1	5.29152	99.7378	818.5	157.292	-4.41	2.28359	99.9957	818.5	157.08	-0.12	3.4461	99.5608
819	157.772	-6.26	3.66301	100.092	819	159.461	-1.3	3.82894	99.767	819	156.807	13.1	5.29132	99.7341	819	157.391	-4.41	2.28349	99.9913	819	157.169	-0.11	3.4463	99.5666
819.5	157.856	-6.26	3.66281	100.087	819.5	159.548	-1.3	3.82894	99.767	819.5	156.917	13.11	5.29112	99.7303	819.5	157.479	-4.41	2.28339	99.9869	819.5	157.264	-0.11	3.4462	99.5637
820	157.925	-6.25	3.66281	100.087	820	159.621	-1.3	3.82904	99.7696	820	157.004	13.11	5.29122	99.7322	820	157.546	-4.4	2.28329	99.9826	820	157.33	-0.11	3.4461	99.5608
820.5	158.029	-6.25	3.66281	100.087	820.5	159.692	-1.29	3.82913	99.7722	820.5	157.082	13.11	5.29112	99.7303	820.5	157.618	-4.4	2.28319	99.9783	820.5	157.393	-0.1	3.4462	99.5637
821	158.118	-6.24	3.66281	100.087	821	159.779	-1.29	3.82924	99.7748	821	157.141	13.12	5.29102	99.7284	821	157.715	-4.39	2.28299	99.9696	821	157.458	-0.1	3.4464	99.5694
821.5	158.204	-6.24	3.66281	100.087	821.5	159.865	-1.29	3.82924	99.7748	821.5	157.237	13.12	5.29102	99.7284	821.5	157.823	-4.39	2.2829	99.9652	821.5	157.558	-0.1	3.4466	99.5752
822	158.299	-6.23	3.66281	100.087	822	159.954	-1.28	3.82924	99.7748	822	157.343	13.13	5.29102	99.7284	822	157.914	-4.38	2.28309	99.9739	822	157.653	-0.09	3.447	99.5867
822.5	158.36	-6.23	3.66281	100.087	822.5	160.026	-1.28	3.82924	99.7748	822.5	157.431	13.13	5.29092	99.7266	822.5	158.019	-4.38	2.28339	99.9869	822.5	157.745	-0.09	3.4471	99.5895
823	158.426	-6.23	3.66301	100.092	823	160.105	-1.27	3.82924	99.7748	823	157.535	13.13	5.29122	99.7322	823	158.102	-4.37	2.28379	100.004	823	157.844	-0.08	3.4471	99.5895
823.5	158.491	-6.22	3.6633	100.1	823.5	160.182	-1.27	3.82933	99.7774	823.5	157.625	13.14	5.29122	99.7322	823.5	158.17	-4.37	2.28389	100.009	823.5	157.945	-0.08	3.447	99.5867
824	158.591	-6.22	3.6636	100.109	824	160.255	-1.27	3.82943	99.7799	824	157.697	13.14	5.29122	99.7322	824	158.221	-4.37	2.28389	100.009	824	158.032	-0.08	3.4469	99.5838
824.5	158.688	-6.22	3.6636	100.109	824.5	160.353	-1.26	3.82943	99.7799	824.5	157.756	13.14	5.29102	99.7284	824.5	158.29	-4.36	2.28389	100.009	824.5	158.1	-0.07	3.4466	99.5752
825	158.783	-6.21	3.6637	100.111	825	160.45	-1.26	3.82943	99.7799	825	157.805	13.14	5.29062	99.7209	825	158.382	-4.36	2.28389	100.009	825	158.183	-0.07	3.4465	99.5723
825.5	158.886	-6.21	3.6636	100.109	825.5	160.545	-1.25	3.82943	99.7799	825.5	157.904	13.15	5.29013	99.7116	825.5	158.479	-4.35	2.28359	99.9957	825.5	158.267	-0.07	3.4463	99.5666
826	158.978	-6.2	3.6635	100.106	826	160.637	-1.25	3.82943	99.7799	826	158.004	13.15	5.28963	99.7022	826	158.583	-4.34	2.28359	99.9957	826	158.353	-0.06	3.4464	99.5694
826.5	159.061	-6.2	3.6633	100.1	826.5	160.729	-1.24	3.82953	99.7825	826.5	158.101	13.15	5.28893	99.6891	826.5	158.683	-4.34	2.28339	99.9869	826.5	158.437	-0.06	3.4464	99.5694
827	159.118	-6.2	3.66311	100.095	827	160.798	-1.24	3.82943	99.7799	827	158.196	13.16	5.28843	99.6797	827	158.76	-4.33	2.28339	99.9869	827	158.516	-0.06	3.4465	99.5723
827.5	159.214	-6.19	3.66301	100.092	827.5	160.878	-1.24	3.82943	99.7799	827.5	158.285	13.16	5.28784	99.6685	827.5	158.82	-4.33	2.28339	99.9869	827.5	158.603	-0.05	3.4466	99.5752
828	159.31	-6.19	3.66311	100.095	828	160.972	-1.23	3.82943	99.7799	828	158.358	13.16	5.28754	99.6629	828	158.911	-4.32	2.28339	99.9869	828	158.686	-0.05	3.4467	99.578
828.5	159.385	-6.19	3.66321	100.098	828.5	161.061	-1.23	3.82953	99.7825	828.5	158.428	13.16	5.28715	99.6554	828.5	159.01	-4.32	2.28349	99.9913	828.5	158.75	-0.05	3.4467	99.578
829	159.481	-6.19	3.66311	100.095	829	161.153	-1.23	3.82963	99.7851	829	158.532	13.17	5.28695	99.6516	829	159.107	-4.31	2.28349	99.9913	829	158.851	-0.04	3.4469	99.5838
829.5	159.545	-6.19	3.66311	100.095	829.5	161.236	-1.22	3.82953	99.7825	829.5	158.632	13.17	5.28665	99.646	829.5	159.205	-4.31	2.28349	99.9913	829.5	158.946	-0.04	3.4472	99.5924
830	159.622	-6.18	3.66311	100.095	830	161.294	-1.22	3.82943	99.7799	830	158.719	13.17	5.28675	99.6479	830	159.294	-4.31	2.28379	100.004	830	159.038	-0.03	3.44749	99.601
830.5	159.691	-6.18	3.66301	100.092	830.5	161.352	-1.22	3.82943	99.7799	830.5	158.81	13.18	5.28675	99.6479	830.5	159.371	-4.3	2.28409	100.017	830.5	159.147	-0.03	3.44749	99.601
831	159.78	-6.18	3.6633	100.1	831	161.445	-1.21	3.82933	99.7774	831	158.896	13.18	5.28704	99.6535	831	159.421	-4.3	2.28439	100.03	831	159.237	-0.02	3.44749	99.601
831.5	159.876	-6.18	3.6636	100.109	831.5	161.537	-1.21	3.82943	99.7799	831.5	158.95	13.18	5.28744	99.661	831.5	159.469	-4.3	2.28449	100.035	831.5	159.315	-0.02	3.4473	99.5953
832	159.967	-6.17	3.6635	100.106	832	161.633	-1.2	3.82943	99.7799	832	158.999	13.18	5.28794	99.6704	832	159.575	-4.29	2.28449	100.035	832	159.372	-0.02	3.4472	99.5924
832.5	160.063	-6.17	3.6636	100.109	832.5	161.739	-1.2	3.82943	99.7799	832.5	159.099	13.19	5.28834	99.6779	832.5	159.675	-4.29	2.28439	100.03	832.5	159.454	-0.01	3.4468	99.5809
833	160.164	-6.17	3.6636	100.109	833	161.826	-1.19	3.82943	99.7799	833	159.195	13.19	5.28864	99.6835	833	159.764	-4.28	2.28429	100.026	833	159.535	-0.01	3.4465	99.5723
833.5	160.251	-6.17	3.6635	100.106	833.5	161.905	-1.19	3.82943	99.7799	833.5	159.286	13.2	5.28883	99.6872	833.5	159.864	-4.28	2.28409	100.017	833.5	159.601	-0.01	3.4463	99.5666
834	160.314	-6.17	3.6634	100.103	834	161.977	-1.18	3.82943	99.7799	834	159.39	13.2	5.28913	99.6928	834	159.951	-4.27	2.28389	100.009	834	159.702	0	3.4461	99.5608
834.5	160.392	-6.17	3.66321	100.098	834.5	162.068	-1.18	3.82943	99.7799	834.5	159.477	13.2	5.28903	99.691	834.5	160.038	-4.27	2.28379	100.004	834.5	159.807	0	3.446	99.5579
835	160.485	-6.17	3.66301	100.092	835	162.162	-1.18	3.82933	99.7774	835	159.567	13.21	5.28923	99.6947	835	160.097	-4.27	2.28359	99.9957	835	159.886	0	3.446	99.5579
835.5	160.568	-6.17	3.66301	100.092	835.5	162.248	-1.17	3.82933	99.7774	835.5	159.639	13.21	5.28933	99.6966	835.5	160.197	-4.26	2.28379	100.004	835.5	159.947	0	3.4459	99.5551
836	160.648	-6.17	3.66301	100.092	836	162.347	-1.17	3.82924	99.7748	836	159.718	13.22	5.28943	99.6985	836	160.289	-4.26	2.28389	100.009	836	160.031	0.01	3.44571	99.5494
836.5	160.723	-6.17	3.66301	100.092	836.5	162.435	-1.16	3.82924	99.7748	836.5	159.807	13.22	5.28953	99.7003	836.5	160.378	-4.25	2.28399	100.013	836.5	160.125	0.01	3.44571	99.5494
837	160.811	-6.17	3.66311	100.095	837	162.51	-1.16	3.82924	99.7748	837	159.897	13.22	5.28973	99.7041	837	160.469	-4.25	2.28419	100.022	837	160.227	0.02	3.4459	99.5551
837.5	160.891	-6.17	3.66311	100.095	837.5	162.543	-1.16	3.82924	99.7748	837.5	159.988	13.23	5.28993	99.7078	837.5	160.547	-4.25	2.28429	100.026	837.5	160.326	0.02	3.4461	99.5608
838	160.953	-6.17	3.66311	100.095	838	162.622	-1.15	3.82913	99.7722	838	160.065	13.23	5.29013	99.7116	838	160.609	-4.24	2.28449	100.035	838	160.423	0.03	3.4465	99.5723
838.5	161.056	-6.17	3.66321	100.098	838.5	162.726	-1.15	3.82924	99.7748	838.5	160.133	13.23	5.29013	99.7116	838.5	160.677	-4.24	2.28478	100.048	838.5	160.506	0.03	3.4466	99.5752
839	161.146	-6.17	3.6636	100.109	839	162.817	-1.14	3.82924	99.7748	839	160.213	13.23	5.29052	99.719	839	160.756	-4.23	2.28518	100.065	839	160.568	0.03	3.4466	99.5752
839.5	161.237	-6.17	3.6636	100.109	839.5	162.923	-1.14	3.82924	99.7748	839.5	160.282	13.24	5.29082	99.7247	839.5	160.853	-4.23	2.28568	100.087	839.5	160.626	0.03	3.4466	99.5752
840	161.35	-6.17	3.6636	100.109	840	163.013	-1.14	3.82913	99.7722	840	160.377	13.24	5.29132	99.7341	840	160.952	-4.23	2.28578	100.091	840	160.702	0.04	3.4464	99.5694
840.5	161.438	-6.17	3.6635	100.106	840.5	163.09	-1.13	3.82924	99.7748	840.5	160.47	13.25	5.29171	99.7415	840.5	161.047	-4.22	2.28588	100.096	840.5	160.79	0.04	3.4461	99.5608
841	161.515	-6.17	3.6634	100.103	841	163.147	-1.13	3.82924	99.7748	841	160.559	13.25	5.29191	99.7453	841	161.143	-4.22	2.28588	100.096	841	160.887	0.04	3.446	99.5579
841.5	161.573	-6.17	3.66321	100.098	841.5	163.25	-1.12	3.82924	99.7748	841.5	160.66	13.25	5.29191	99.7453	841.5	161.237	-4.21	2.28588	100.096	841.5	160.987	0.05	3.4459	99.5551
842	161.66	-6.17	3.66301	100.092	842	163.347	-1.12	3.82933	99.7774	842	160.769	13.26	5.29201	99.7472	842	161.311	-4.21	2.28548	100.078	842	161.077	0.05	3.44581	99.5522
842.5	161.744	-6.17	3.66281	100.087	842.5	163.441	-1.12	3.82943	99.7799	842.5	160.848	13.26	5.29181	99.7434	842.5	161.38	-4.21	2.28528	100.07	842.5	161.155	0.05	3.44581	99.5522
843	161.81	-6.17	3.66271	100.084	843	163.543	-1.11	3.82953	99.7825	843	160.903	13.26	5.29162	99.7397	843	161.471	-4.2	2.28518	100.065	843	161.215	0.05	3.4459	99.5551
843.5	161.908	-6.18	3.66271	100.084	843.5	163.625	-1.11	3.82973	99.7877	843.5	160.993	13.27	5.29152	99.7378	843.5	161.555	-4.2	2.28508	100.061	843.5	161.318	0.06	3.4459	99.5551
844	161.998	-6.18	3.66261	100.081	844	163.695	-1.11	3.82983	99.7903	844	161.078	13.27	5.29152	99.7378	844	161.635	-4.2	2.28508	100.061	844	161.413	0.06	3.44581	99.5522
844.5	162.08	-6.18	3.66281	100.087	844.5	163.752	-1.1	3.82983	99.7903	844.5	161.157	13.27	5.29152	99.7378	844.5	161.71	-4.2	2.28508	100.061	844.5	161.506	0.07	3.44581	99.5522
845	162.143	-6.18	3.66291	100.09	845	163.822	-1.1	3.82993	99.7929	845	161.235	13.28	5.29152	99.7378	845	161.8	-4.19	2.28498	100.057	845	161.6	0.07	3.4459	99.5551
845.5	162.237	-6.18	3.66271	100.084	845.5	163.907	-1.1	3.83003	99.7955	845.5	161.33	13.28	5.29152	99.7378	845.5	161.889	-4.19	2.28488	100.052	845.5	161.692	0.08	3.4462	99.5637
846	162.328	-6.18	3.66291	100.09	846	164.002	-1.09	3.83013	99.7981	846	161.422	13.29	5.29152	99.7378	846	161.946	-4.19	2.28488	100.052	846	161.768	0.08	3.4466	99.5752
846.5	162.418	-6.18	3.6633	100.1	846.5	164.107	-1.09	3.83023	99.8007	846.5	161.481	13.29	5.29152	99.7378	846.5	162.043	-4.18	2.28508	100.061	846.5	161.81	0.08	3.4467	99.578
847	162.536	-6.19	3.6635	100.106	847	164.194	-1.08	3.83033	99.8032	847	161.564	13.29	5.29152	99.7378	847	162.135	-4.18	2.28538	100.074	847	161.877	0.08	3.4468	99.5809
847.5	162.627	-6.19	3.6636	100.109	847.5	164.276	-1.08	3.83043	99.8059	847.5	161.661	13.3	5.29171	99.7415	847.5	162.22	-4.17	2.28568	100.087	847.5	161.976	0.09	3.4467	99.578
848	162.706	-6.19	3.6637	100.111	848	164.338	-1.08	3.83053	99.8084	848	161.753	13.3	5.29191	99.7453	848	162.332	-4.17	2.28588	100.096	848	162.074	0.09	3.4467	99.578
848.5	162.757	-6.2	3.6636	100.109	848.5	164.432	-1.07	3.83043	99.8059	848.5	161.863	13.31	5.29221	99.7509	848.5	162.423	-4.16	2.28588	100.096	848.5	162.168	0.1	3.4464	99.5694
849	162.842	-6.2	3.6635	100.106	849	164.532	-1.07	3.83043	99.8059	849	161.956	13.31	5.29251	99.7565	849	162.511	-4.16	2.28568	100.087	849	162.27	0.1	3.4462	99.5637
849.5	162.925	-6.2	3.6634	100.103	849.5	164.63	-1.06	3.83043	99.8059	849.5	162.041	13.32	5.29251	99.7565	849.5	162.572	-4.16	2.28538	100.074	849.5	162.353	0.1	3.446	99.5579
850	162.986	-6.2	3.6634	100.103	850	164.727	-1.06	3.83043	99.8059	850	162.109	13.32	5.29241	99.7546	850	162.644	-4.15	2.28478	100.048	850	162.427	0.1	3.44581	99.5522
850.5	163.086	-6.21	3.66321	100.098	850.5	164.818	-1.05	3.83033	99.8032	850.5	162.166	13.32	5.29231	99.7528	850.5	162.733	-4.15	2.28439	100.03	850.5	162.505	0.11	3.44581	99.5522
851	163.192	-6.21	3.6633	100.1	851	164.892	-1.05	3.83043	99.8059	851	162.258	13.33	5.29211	99.749	851	162.799	-4.15	2.28409	100.017	851	162.601	0.11	3.44581	99.5522
851.5	163.272	-6.21	3.66321	100.098	851.5	164.943	-1.05	3.83043	99.8059	851.5	162.324	13.33	5.29191	99.7453	851.5	162.886	-4.14	2.28389	100.009	851.5	162.698	0.12	3.446	99.5579
852	163.338	-6.22	3.6634	100.103	852	165.036	-1.04	3.83043	99.8059	852	162.415	13.34	5.29171	99.7415	852	162.997	-4.14	2.28379	100.004	852	162.785	0.12	3.4459	99.5551
852.5	163.417	-6.22	3.6635	100.106	852.5	165.106	-1.04	3.83043	99.8059	852.5	162.524	13.34	5.29162	99.7397	852.5	163.085	-4.14	2.28369	100	852.5	162.874	0.12	3.4459	99.5551
853	163.511	-6.22	3.6635	100.106	853	165.187	-1.04	3.83043	99.8059	853	162.613	13.35	5.29162	99.7397	853	163.16	-4.13	2.28349	99.9913	853	162.953	0.13	3.4461	99.5608
853.5	163.614	-6.23	3.6636	100.109	853.5	165.299	-1.03	3.83043	99.8059	853.5	162.695	13.35	5.29171	99.7415	853.5	163.223	-4.13	2.28319	99.9783	853.5	163.003	0.13	3.4463	99.5666
854	163.713	-6.23	3.6639	100.117	854	165.389	-1.03	3.83043	99.8059	854	162.754	13.35	5.29181	99.7434	854	163.313	-4.13	2.28299	99.9696	854	163.066	0.13	3.4466	99.5752
854.5	163.81	-6.23	3.6643	100.128	854.5	165.46	-1.03	3.83043	99.8059	854.5	162.848	13.36	5.29191	99.7453	854.5	163.415	-4.12	2.28299	99.9696	854.5	163.168	0.13	3.4469	99.5838
855	163.892	-6.24	3.6644	100.13	855	165.527	-1.02	3.83053	99.8084	855	162.951	13.36	5.29181	99.7434	855	163.511	-4.11	2.28309	99.9739	855	163.258	0.14	3.447	99.5867
855.5	163.953	-6.24	3.6645	100.133	855.5	165.624	-1.02	3.83063	99.811	855.5	163.044	13.37	5.29191	99.7453	855.5	163.613	-4.11	2.28329	99.9826	855.5	163.356	0.14	3.447	99.5867
856	164.012	-6.25	3.6644	100.13	856	165.715	-1.01	3.83063	99.811	856	163.145	13.37	5.29211	99.749	856	163.705	-4.11	2.28379	100.004	856	163.457	0.15	3.4469	99.5838
856.5	164.088	-6.25	3.6642	100.125	856.5	165.808	-1.01	3.83063	99.811	856.5	163.233	13.38	5.29251	99.7565	856.5	163.777	-4.1	2.28399	100.013	856.5	163.549	0.15	3.4469	99.5838
857	164.167	-6.25	3.6641	100.122	857	165.917	-1	3.83073	99.8136	857	163.307	13.38	5.29281	99.7621	857	163.833	-4.1	2.28389	100.009	857	163.639	0.15	3.4465	99.5723
857.5	164.274	-6.26	3.6639	100.117	857.5	166	-1	3.83063	99.811	857.5	163.366	13.38	5.29291	99.764	857.5	163.903	-4.1	2.28389	100.009	857.5	163.704	0.15	3.4464	99.5694
858	164.373	-6.26	3.6638	100.114	858	166.077	-1	3.83073	99.8136	858	163.413	13.38	5.29291	99.764	858	163.98	-4.1	2.28359	99.9957	858	163.785	0.16	3.4461	99.5608
858.5	164.459	-6.27	3.6638	100.114	858.5	166.14	-1	3.83073	99.8136	858.5	163.506	13.39	5.29291	99.764	858.5	164.076	-4.09	2.28329	99.9826	858.5	163.878	0.16	3.4461	99.5608
859	164.534	-6.27	3.6637	100.111	859	166.232	-0.99	3.83073	99.8136	859	163.611	13.39	5.29281	99.7621	859	164.178	-4.09	2.28319	99.9783	859	163.961	0.16	3.4459	99.5551
859.5	164.596	-6.28	3.6637	100.111	859.5	166.32	-0.99	3.83063	99.811	859.5	163.707	13.4	5.29241	99.7546	859.5	164.274	-4.08	2.28309	99.9739	859.5	164.055	0.16	3.44581	99.5522
860	164.693	-6.28	3.6637	100.111	860	166.394	-0.99	3.83073	99.8136	860	163.809	13.4	5.29221	99.7509	860	164.359	-4.08	2.28329	99.9826	860	164.118	0.17	3.44561	99.5465
860.5	164.799	-6.29	3.6637	100.111	860.5	166.477	-0.98	3.83063	99.811	860.5	163.894	13.4	5.29201	99.7472	860.5	164.424	-4.08	2.28339	99.9869	860.5	164.202	0.17	3.44551	99.5436
861	164.886	-6.29	3.6635	100.106	861	166.572	-0.98	3.83073	99.8136	861	163.963	13.4	5.29191	99.7453	861	164.491	-4.07	2.28349	99.9913	861	164.281	0.17	3.44551	99.5436
861.5	164.991	-6.29	3.6637	100.111	861.5	166.642	-0.98	3.83063	99.811	861.5	164.036	13.41	5.29191	99.7453	861.5	164.608	-4.07	2.28359	99.9957	861.5	164.347	0.17	3.44571	99.5494
862	165.075	-6.3	3.664	100.119	862	166.714	-0.97	3.83063	99.811	862	164.136	13.41	5.29201	99.7472	862	164.7	-4.06	2.28359	99.9957	862	164.449	0.18	3.44581	99.5522
862.5	165.147	-6.3	3.6641	100.122	862.5	166.81	-0.97	3.83053	99.8084	862.5	164.235	13.42	5.29181	99.7434	862.5	164.792	-4.06	2.28349	99.9913	862.5	164.542	0.18	3.4461	99.5608
863	165.192	-6.31	3.664	100.119	863	166.909	-0.97	3.83053	99.8084	863	164.327	13.42	5.29171	99.7415	863	164.888	-4.05	2.28369	100	863	164.632	0.19	3.4462	99.5637
863.5	165.265	-6.32	3.6639	100.117	863.5	166.998	-0.96	3.83053	99.8084	863.5	164.418	13.42	5.29181	99.7434	863.5	164.971	-4.05	2.28399	100.013	863.5	164.744	0.19	3.4462	99.5637
864	165.357	-6.32	3.6638	100.114	864	167.098	-0.96	3.83053	99.8084	864	164.499	13.43	5.29181	99.7434	864	165.035	-4.05	2.28439	100.03	864	164.837	0.19	3.446	99.5579
864.5	165.454	-6.32	3.6636	100.109	864.5	167.194	-0.95	3.83063	99.811	864.5	164.556	13.43	5.29191	99.7453	864.5	165.066	-4.04	2.28478	100.048	864.5	164.915	0.2	3.446	99.5579
865	165.553	-6.33	3.6634	100.103	865	167.262	-0.95	3.83073	99.8136	865	164.604	13.43	5.29231	99.7528	865	165.16	-4.04	2.28488	100.052	865	164.971	0.2	3.44571	99.5494
865.5	165.652	-6.33	3.66321	100.098	865.5	167.34	-0.95	3.83073	99.8136	865.5	164.704	13.43	5.29231	99.7528	865.5	165.262	-4.03	2.28478	100.048	865.5	165.058	0.2	3.44551	99.5436
866	165.731	-6.34	3.66301	100.092	866	167.433	-0.94	3.83073	99.8136	866	164.803	13.44	5.29231	99.7528	866	165.354	-4.03	2.28468	100.044	866	165.148	0.2	3.44551	99.5436
866.5	165.785	-6.35	3.66291	100.09	866.5	167.518	-0.94	3.83073	99.8136	866.5	164.893	13.44	5.29211	99.749	866.5	165.457	-4.02	2.28449	100.035	866.5	165.21	0.2	3.44551	99.5436
867	165.888	-6.35	3.66291	100.09	867	167.613	-0.93	3.83082	99.8162	867	164.996	13.45	5.29191	99.7453	867	165.551	-4.02	2.28419	100.022	867	165.302	0.21	3.44561	99.5465
867.5	165.985	-6.35	3.66281	100.087	867.5	167.689	-0.93	3.83082	99.8162	867.5	165.086	13.45	5.29162	99.7397	867.5	165.623	-4.02	2.28409	100.017	867.5	165.405	0.21	3.44551	99.5436
868	166.07	-6.36	3.66271	100.084	868	167.755	-0.93	3.83082	99.8162	868	165.167	13.45	5.29142	99.7359	868	165.7	-4.01	2.28389	100.009	868	165.486	0.21	3.44551	99.5436
868.5	166.168	-6.36	3.66251	100.079	868.5	167.818	-0.93	3.83082	99.8162	868.5	165.244	13.45	5.29122	99.7322	868.5	165.787	-4.01	2.28409	100.017	868.5	165.55	0.22	3.44561	99.5465
869	166.263	-6.37	3.66261	100.081	869	167.908	-0.92	3.83082	99.8162	869	165.324	13.46	5.29112	99.7303	869	165.886	-4	2.28409	100.017	869	165.633	0.22	3.44551	99.5436
869.5	166.338	-6.37	3.66311	100.095	869.5	167.999	-0.92	3.83092	99.8188	869.5	165.418	13.46	5.29102	99.7284	869.5	165.975	-4	2.28419	100.022	869.5	165.73	0.22	3.44571	99.5494
870	166.378	-6.38	3.6633	100.1	870	168.093	-0.91	3.83082	99.8162	870	165.502	13.46	5.29112	99.7303	870	166.06	-3.99	2.28419	100.022	870	165.827	0.23	3.4459	99.5551
870.5	166.435	-6.39	3.6633	100.1	870.5	168.193	-0.91	3.83082	99.8162	870.5	165.591	13.47	5.29112	99.7303	870.5	166.152	-3.99	2.28419	100.022	870.5	165.929	0.23	3.4463	99.5666
871	166.539	-6.39	3.6633	100.1	871	168.288	-0.91	3.83082	99.8162	871	165.676	13.47	5.29102	99.7284	871	166.211	-3.99	2.28429	100.026	871	166.028	0.24	3.4465	99.5723
871.5	166.64	-6.4	3.66321	100.098	871.5	168.371	-0.9	3.83073	99.8136	871.5	165.74	13.48	5.29092	99.7266	871.5	166.273	-3.99	2.28458	100.039	871.5	166.114	0.24	3.4466	99.5752
872	166.735	-6.4	3.66311	100.095	872	168.442	-0.9	3.83073	99.8136	872	165.821	13.48	5.29112	99.7303	872	166.349	-3.98	2.28468	100.044	872	166.177	0.24	3.4465	99.5723
872.5	166.833	-6.41	3.66271	100.084	872.5	168.521	-0.89	3.83073	99.8136	872.5	165.892	13.48	5.29122	99.7322	872.5	166.445	-3.97	2.28508	100.061	872.5	166.237	0.24	3.4464	99.5694
873	166.919	-6.41	3.66261	100.081	873	168.624	-0.89	3.83063	99.811	873	165.983	13.49	5.29162	99.7397	873	166.542	-3.97	2.28528	100.07	873	166.317	0.25	3.4462	99.5637
873.5	166.986	-6.42	3.66251	100.079	873.5	168.708	-0.89	3.83053	99.8084	873.5	166.085	13.49	5.29191	99.7453	873.5	166.635	-3.96	2.28518	100.065	873.5	166.393	0.25	3.446	99.5579
874	167.066	-6.42	3.66271	100.084	874	168.805	-0.88	3.83043	99.8059	874	166.175	13.49	5.29191	99.7453	874	166.734	-3.96	2.28508	100.061	874	166.492	0.25	3.44581	99.5522
874.5	167.163	-6.43	3.66271	100.084	874.5	168.893	-0.88	3.83033	99.8032	874.5	166.277	13.5	5.29171	99.7415	874.5	166.835	-3.96	2.28498	100.057	874.5	166.595	0.26	3.44551	99.5436
875	167.263	-6.43	3.66281	100.087	875	168.957	-0.88	3.83033	99.8032	875	166.377	13.5	5.29171	99.7415	875	166.916	-3.95	2.28458	100.039	875	166.685	0.26	3.44551	99.5436
875.5	167.352	-6.43	3.66291	100.09	875.5	169	-0.88	3.83043	99.8059	875.5	166.451	13.5	5.29142	99.7359	875.5	166.978	-3.95	2.28439	100.03	875.5	166.766	0.26	3.44551	99.5436
876	167.441	-6.44	3.66271	100.084	876	169.09	-0.87	3.83033	99.8032	876	166.517	13.51	5.29112	99.7303	876	167.065	-3.95	2.28429	100.026	876	166.822	0.27	3.44551	99.5436
876.5	167.521	-6.45	3.66271	100.084	876.5	169.192	-0.87	3.83033	99.8032	876.5	166.603	13.51	5.29102	99.7284	876.5	167.153	-3.94	2.28419	100.022	876.5	166.917	0.27	3.44551	99.5436
877	167.568	-6.45	3.66291	100.09	877	169.28	-0.86	3.83023	99.8007	877	166.695	13.51	5.29092	99.7266	877	167.238	-3.94	2.28409	100.017	877	167.025	0.28	3.44541	99.5407
877.5	167.624	-6.46	3.66311	100.095	877.5	169.385	-0.86	3.83023	99.8007	877.5	166.769	13.52	5.29102	99.7284	877.5	167.325	-3.94	2.28409	100.017	877.5	167.114	0.28	3.44541	99.5407
878	167.73	-6.46	3.66311	100.095	878	169.478	-0.85	3.83023	99.8007	878	166.845	13.52	5.29102	99.7284	878	167.402	-3.93	2.28409	100.017	878	167.213	0.28	3.44561	99.5465
878.5	167.824	-6.47	3.6634	100.103	878.5	169.553	-0.85	3.83023	99.8007	878.5	166.945	13.53	5.29102	99.7284	878.5	167.483	-3.93	2.28399	100.013	878.5	167.302	0.29	3.44581	99.5522
879	167.919	-6.47	3.6634	100.103	879	169.611	-0.85	3.83033	99.8032	879	167.028	13.53	5.29112	99.7303	879	167.551	-3.93	2.28399	100.013	879	167.376	0.29	3.4461	99.5608
879.5	168.02	-6.47	3.6634	100.103	879.5	169.715	-0.84	3.83033	99.8032	879.5	167.095	13.53	5.29112	99.7303	879.5	167.634	-3.92	2.28419	100.022	879.5	167.431	0.29	3.4461	99.5608
880	168.104	-6.48	3.66321	100.098	880	169.806	-0.84	3.83043	99.8059	880	167.18	13.54	5.29132	99.7341	880	167.734	-3.92	2.28439	100.03	880	167.487	0.29	3.4461	99.5608
880.5	168.185	-6.48	3.66291	100.09	880.5	169.896	-0.84	3.83053	99.8084	880.5	167.274	13.54	5.29152	99.7378	880.5	167.824	-3.91	2.28458	100.039	880.5	167.584	0.3	3.446	99.5579
881	168.256	-6.49	3.66261	100.081	881	169.994	-0.83	3.83063	99.811	881	167.363	13.54	5.29181	99.7434	881	167.923	-3.91	2.28478	100.048	881	167.685	0.3	3.446	99.5579
881.5	168.354	-6.49	3.66271	100.084	881.5	170.082	-0.83	3.83073	99.8136	881.5	167.471	13.55	5.29221	99.7509	881.5	168.032	-3.9	2.28468	100.044	881.5	167.779	0.31	3.44561	99.5465
882	168.448	-6.5	3.66261	100.081	882	170.154	-0.83	3.83073	99.8136	882	167.569	13.55	5.29241	99.7546	882	168.11	-3.9	2.28449	100.035	882	167.879	0.31	3.44551	99.5436
882.5	168.531	-6.5	3.66261	100.081	882.5	170.2	-0.83	3.83082	99.8162	882.5	167.661	13.56	5.29241	99.7546	882.5	168.192	-3.9	2.28439	100.03	882.5	167.964	0.31	3.44531	99.5378
883	168.626	-6.51	3.66281	100.087	883	170.268	-0.82	3.83092	99.8188	883	167.731	13.56	5.29221	99.7509	883	168.247	-3.89	2.28419	100.022	883	168.03	0.32	3.44531	99.5378
883.5	168.704	-6.52	3.66281	100.087	883.5	170.36	-0.82	3.83102	99.8214	883.5	167.786	13.56	5.29211	99.749	883.5	168.34	-3.89	2.28399	100.013	883.5	168.109	0.32	3.44541	99.5407
884	168.759	-6.52	3.66271	100.084	884	170.459	-0.81	3.83112	99.824	884	167.877	13.56	5.29171	99.7415	884	168.421	-3.89	2.28409	100.017	884	168.211	0.33	3.44551	99.5436
884.5	168.818	-6.53	3.66301	100.092	884.5	170.559	-0.81	3.83112	99.824	884.5	167.942	13.56	5.29162	99.7397	884.5	168.482	-3.88	2.28399	100.013	884.5	168.306	0.33	3.44551	99.5436
885	168.912	-6.53	3.6634	100.103	885	170.651	-0.8	3.83122	99.8266	885	168.033	13.57	5.29122	99.7322	885	168.591	-3.88	2.28409	100.017	885	168.398	0.33	3.44561	99.5465
885.5	169.009	-6.53	3.6635	100.106	885.5	170.731	-0.8	3.83132	99.8292	885.5	168.14	13.57	5.29102	99.7284	885.5	168.69	-3.87	2.28409	100.017	885.5	168.496	0.34	3.44571	99.5494
886	169.102	-6.54	3.6634	100.103	886	170.788	-0.8	3.83122	99.8266	886	168.229	13.57	5.29092	99.7266	886	168.768	-3.87	2.28409	100.017	886	168.572	0.34	3.4459	99.5551
886.5	169.202	-6.54	3.66321	100.098	886.5	170.882	-0.79	3.83112	99.824	886.5	168.306	13.58	5.29082	99.7247	886.5	168.829	-3.87	2.28419	100.022	886.5	168.624	0.34	3.4462	99.5637
887	169.294	-6.55	3.66321	100.098	887	170.985	-0.79	3.83112	99.824	887	168.372	13.58	5.29062	99.7209	887	168.921	-3.87	2.28429	100.026	887	168.678	0.35	3.4466	99.5752
887.5	169.384	-6.55	3.66321	100.098	887.5	171.081	-0.78	3.83112	99.824	887.5	168.46	13.58	5.29052	99.719	887.5	169.016	-3.86	2.28439	100.03	887.5	168.783	0.35	3.4468	99.5809
888	169.446	-6.56	3.66301	100.092	888	171.181	-0.78	3.83102	99.8214	888	168.569	13.59	5.29042	99.7172	888	169.116	-3.86	2.28468	100.044	888	168.875	0.35	3.447	99.5867
888.5	169.531	-6.56	3.66291	100.09	888.5	171.27	-0.78	3.83092	99.8188	888.5	168.663	13.59	5.29032	99.7153	888.5	169.213	-3.85	2.28508	100.061	888.5	168.967	0.36	3.4469	99.5838
889	169.623	-6.57	3.66301	100.092	889	171.336	-0.78	3.83092	99.8188	889	168.764	13.6	5.29052	99.719	889	169.311	-3.85	2.28548	100.078	889	169.073	0.36	3.4471	99.5895
889.5	169.707	-6.57	3.66301	100.092	889.5	171.391	-0.77	3.83073	99.8136	889.5	168.855	13.6	5.29082	99.7247	889.5	169.39	-3.84	2.28558	100.083	889.5	169.157	0.36	3.447	99.5867
890	169.798	-6.58	3.66291	100.09	890	171.475	-0.77	3.83063	99.811	890	168.93	13.6	5.29092	99.7266	890	169.445	-3.84	2.28558	100.083	890	169.246	0.37	3.4469	99.5838
890.5	169.871	-6.58	3.66291	100.09	890.5	171.544	-0.77	3.83053	99.8084	890.5	168.984	13.61	5.29102	99.7284	890.5	169.514	-3.84	2.28538	100.074	890.5	169.316	0.37	3.4468	99.5809
891	169.941	-6.59	3.66301	100.092	891	171.634	-0.77	3.83043	99.8059	891	169.041	13.61	5.29062	99.7209	891	169.585	-3.83	2.28538	100.074	891	169.404	0.37	3.4467	99.578
891.5	170.017	-6.6	3.66261	100.081	891.5	171.738	-0.76	3.83033	99.8032	891.5	169.129	13.61	5.29062	99.7209	891.5	169.679	-3.83	2.28488	100.052	891.5	169.494	0.38	3.4466	99.5752
892	170.093	-6.6	3.66281	100.087	892	171.83	-0.76	3.83033	99.8032	892	169.228	13.62	5.29032	99.7153	892	169.775	-3.82	2.28488	100.052	892	169.576	0.38	3.4466	99.5752
892.5	170.189	-6.6	3.6633	100.1	892.5	171.902	-0.76	3.83043	99.8059	892.5	169.322	13.62	5.29013	99.7116	892.5	169.874	-3.82	2.28458	100.039	892.5	169.669	0.38	3.4467	99.578
893	170.284	-6.61	3.6635	100.106	893	171.969	-0.75	3.83033	99.8032	893	169.422	13.62	5.29003	99.7097	893	169.957	-3.81	2.28449	100.035	893	169.74	0.39	3.4467	99.578
893.5	170.375	-6.61	3.6636	100.109	893.5	172.069	-0.75	3.83023	99.8007	893.5	169.513	13.63	5.28983	99.706	893.5	170.038	-3.81	2.28449	100.035	893.5	169.81	0.39	3.4466	99.5752
894	170.47	-6.62	3.6635	100.106	894	172.158	-0.74	3.83023	99.8007	894	169.581	13.63	5.28983	99.706	894	170.096	-3.81	2.28458	100.039	894	169.89	0.39	3.4468	99.5809
894.5	170.568	-6.62	3.6635	100.106	894.5	172.258	-0.74	3.83013	99.7981	894.5	169.655	13.63	5.28973	99.7041	894.5	170.197	-3.8	2.28449	100.035	894.5	169.957	0.39	3.4469	99.5838
895	170.642	-6.63	3.6634	100.103	895	172.358	-0.74	3.83013	99.7981	895	169.759	13.64	5.28973	99.7041	895	170.297	-3.79	2.28439	100.03	895	170.064	0.4	3.4472	99.5924
895.5	170.704	-6.63	3.66311	100.095	895.5	172.445	-0.73	3.83003	99.7955	895.5	169.851	13.64	5.28973	99.7041	895.5	170.386	-3.79	2.28439	100.03	895.5	170.154	0.4	3.44749	99.601
896	170.798	-6.63	3.66291	100.09	896	172.519	-0.73	3.83003	99.7955	896	169.94	13.64	5.28973	99.7041	896	170.487	-3.78	2.28449	100.035	896	170.245	0.41	3.44739	99.5981
896.5	170.883	-6.64	3.66291	100.09	896.5	172.576	-0.73	3.83003	99.7955	896.5	170.034	13.65	5.28983	99.706	896.5	170.57	-3.78	2.28458	100.039	896.5	170.349	0.41	3.4473	99.5953
897	170.965	-6.64	3.66291	100.09	897	172.671	-0.72	3.83003	99.7955	897	170.113	13.65	5.29003	99.7097	897	170.647	-3.78	2.28488	100.052	897	170.445	0.41	3.4472	99.5924
897.5	171.041	-6.65	3.66291	100.09	897.5	172.753	-0.72	3.83013	99.7981	897.5	170.169	13.65	5.29032	99.7153	897.5	170.683	-3.78	2.28498	100.057	897.5	170.521	0.42	3.4472	99.5924
898	171.128	-6.65	3.66321	100.098	898	172.818	-0.72	3.83023	99.8007	898	170.21	13.65	5.29072	99.7228	898	170.761	-3.77	2.28498	100.057	898	170.579	0.42	3.4469	99.5838
898.5	171.21	-6.66	3.6633	100.1	898.5	172.916	-0.71	3.83013	99.7981	898.5	170.312	13.66	5.29082	99.7247	898.5	170.864	-3.77	2.28488	100.052	898.5	170.665	0.42	3.4468	99.5809
899	171.27	-6.66	3.6633	100.1	899	173.008	-0.71	3.83003	99.7955	899	170.411	13.66	5.29072	99.7228	899	170.957	-3.76	2.28478	100.048	899	170.76	0.43	3.4466	99.5752
899.5	171.365	-6.67	3.6634	100.103	899.5	173.08	-0.71	3.82993	99.7929	899.5	170.502	13.67	5.29072	99.7228	899.5	171.052	-3.76	2.28439	100.03	899.5	170.834	0.43	3.4466	99.5752
900	171.463	-6.67	3.6635	100.106	900	173.152	-0.7	3.82993	99.7929	900	170.608	13.67	5.29072	99.7228	900	171.149	-3.75	2.28419	100.022	900	170.913	0.43	3.4466	99.5752
900.5	171.553	-6.67	3.6638	100.114	900.5	173.253	-0.7	3.82993	99.7929	900.5	170.695	13.68	5.29042	99.7172	900.5	171.227	-3.75	2.28399	100.013	900.5	171.009	0.44	3.4467	99.578
901	171.66	-6.67	3.6638	100.114	901	173.341	-0.7	3.83003	99.7955	901	170.78	13.68	5.29032	99.7153	901	171.295	-3.75	2.28399	100.013	901	171.089	0.44	3.4467	99.578
901.5	171.751	-6.68	3.6638	100.114	901.5	173.431	-0.69	3.83003	99.7955	901.5	170.853	13.68	5.29022	99.7134	901.5	171.379	-3.74	2.28389	100.009	901.5	171.148	0.44	3.4466	99.5752
902	171.833	-6.69	3.6636	100.109	902	173.544	-0.69	3.83013	99.7981	902	170.936	13.68	5.29013	99.7116	902	171.478	-3.74	2.28399	100.013	902	171.239	0.44	3.4465	99.5723
902.5	171.889	-6.69	3.6635	100.106	902.5	173.625	-0.68	3.83013	99.7981	902.5	171.029	13.69	5.29003	99.7097	902.5	171.572	-3.74	2.28409	100.017	902.5	171.331	0.45	3.4468	99.5809
903	171.977	-6.69	3.6634	100.103	903	173.695	-0.68	3.83023	99.8007	903	171.113	13.69	5.29013	99.7116	903	171.658	-3.73	2.28399	100.013	903	171.428	0.45	3.447	99.5867
903.5	172.066	-6.7	3.6634	100.103	903.5	173.77	-0.68	3.83013	99.7981	903.5	171.2	13.7	5.29022	99.7134	903.5	171.751	-3.73	2.28399	100.013	903.5	171.538	0.46	3.44749	99.601
904	172.138	-6.7	3.6633	100.1	904	173.857	-0.68	3.83003	99.7955	904	171.286	13.7	5.29032	99.7153	904	171.823	-3.73	2.28409	100.017	904	171.628	0.46	3.44749	99.601
904.5	172.214	-6.71	3.6633	100.1	904.5	173.943	-0.67	3.83003	99.7955	904.5	171.346	13.7	5.29022	99.7134	904.5	171.878	-3.72	2.28439	100.03	904.5	171.715	0.47	3.44749	99.601
905	172.318	-6.71	3.66311	100.095	905	174.036	-0.67	3.83003	99.7955	905	171.424	13.7	5.29052	99.719	905	171.939	-3.72	2.28449	100.035	905	171.778	0.47	3.4473	99.5953
905.5	172.401	-6.72	3.66301	100.092	905.5	174.106	-0.67	3.83013	99.7981	905.5	171.502	13.71	5.29062	99.7209	905.5	172.041	-3.71	2.28488	100.052	905.5	171.844	0.47	3.4472	99.5924
906	172.458	-6.72	3.66301	100.092	906	174.19	-0.66	3.83013	99.7981	906	171.595	13.71	5.29102	99.7284	906	172.137	-3.71	2.28488	100.052	906	171.93	0.47	3.4469	99.5838
906.5	172.546	-6.72	3.66301	100.092	906.5	174.256	-0.66	3.83013	99.7981	906.5	171.688	13.72	5.29122	99.7322	906.5	172.229	-3.7	2.28488	100.052	906.5	171.994	0.48	3.4466	99.5752
907	172.639	-6.73	3.66301	100.092	907	174.339	-0.66	3.83013	99.7981	907	171.777	13.72	5.29132	99.7341	907	172.325	-3.7	2.28478	100.048	907	172.087	0.48	3.4464	99.5694
907.5	172.73	-6.73	3.6633	100.1	907.5	174.431	-0.65	3.83013	99.7981	907.5	171.879	13.73	5.29122	99.7322	907.5	172.412	-3.69	2.28458	100.039	907.5	172.195	0.49	3.4464	99.5694
908	172.839	-6.73	3.6636	100.109	908	174.526	-0.65	3.83003	99.7955	908	171.978	13.73	5.29112	99.7303	908	172.513	-3.69	2.28439	100.03	908	172.28	0.49	3.4462	99.5637
908.5	172.935	-6.74	3.6636	100.109	908.5	174.623	-0.65	3.83003	99.7955	908.5	172.051	13.73	5.29092	99.7266	908.5	172.573	-3.69	2.28419	100.022	908.5	172.362	0.49	3.4463	99.5666
[truncated: 5,159 more rows]

## Sheet: Fig. 5a
PEEK-PTZ 10					PEEK 6					7b
[truncated: 602 more rows]

## Sheet: Fig. 5b, Fig. 6c
PEEK powder 6							7b							10							11
[truncated: 456 more rows]

## Sheet: Fig. 6d
PEEK powder 6							7a							12
[truncated: 466 more rows]

## Sheet: Fig. 8c
15-heat				16 (left)			16 (right)				17				18				19				20				21
[truncated: 776 more rows]

[truncated: 1 more sheets: Fig. 8d]
